# Supplementary material for: Medicinal plants of the upper Aswa River catchment of northern Uganda - a cultural crossroads
Source: J Ethnobiol Ethnomed. 2023 Oct 27;19:48. doi: 10.1186/s13002-023-00620-5 (PMC10605377; doi:10.1186/s13002-023-00620-5)
Supplement: Supplementary file 1 — Additional file 1. Cross-referencing of the data provided in Table 2 with the findings of earlier ethnobotanical studies on medicinal applications, and with pharmacological and compositional studies on bioactivity and compounds of interest. [file 13002_2023_620_MOESM1_ESM.xlsx]

## Sheet: Supplemental Secondary Dataset 
Taxon	RI (T)	I	BS	RI	vernacular (language)	Voucher No.	Part *	Indications	Method	ALL SPECIES	Ethnobotanical reports				Bioactivity		Compounds of note
Amaranthaceae
Aerva lanata (L.) Juss.	0.11	1	1	0.142857	Yat Dobo (A)	SA499	R	leprosy	powdered root mixed with tea or beer, taken orally	10	Asiimwe et al. (2021), skin infection; Mickymaray et al. (2016), plant used to treat burns	1	2		Murugan & Mohan (2014), in vitro antibacterial activity against 18 species (both Gram+ and Gram- strains); Kumar Devarai et al. (2017), in vitro anti-mycobacterial acvtivity against M. tuberculosis	2	Mickymaray et al. (2016), β-Sitosterol and palmitic acid
Amaranthus spinosus L.	0.11	2	3	0.357143	Akwata (T)	SA168	A	cough	aqueous extraction of leaves, stems and flowers taken orally	22	Tabuti et al. 2010; Koné et al. 2012	1	2
						SA168	A	headache	aqueous extraction of leaves, stems and flowers taken orally	22	Gelfand et al. (1985), in PRELUDE	1	1
						SA168	A	malaria	aqueous extraction of leaves, stems and flowers taken orally	22	Komlaga et al. 2015; Tra Bi Fézan (1997) via PRELUDE	1	2		Hilou et al. (2006), in vivo antimalarial activity; Ihwan (2017): chelating metal ions required for parasite metabolism, obstruction of heme polymerization and increasing hemoglobin (in mice)	2	Ihwan (2017): betalain, betanin and amaranthin
Celosia leptostachya Benth.	0.11	1	1	0.142857	Ochwobteng (E)	SA415	R	vomiting	root paste mixed with water, taken orally	46		1	0	1
Anacardiaceae
Ozoroa insignis Delile	0.44	3	3	0.428571	Imuturu, Anino (L)	DN404	R	diarrhoea	roots crushed and squeezed, the resulting juice taken orally	144	Augustino et al. (2011); Okello and Ssegawa (2007), dysentery; Johns et al. 1995, gastrointestinal; Mathabe et al. 2006; Burkhill 1:84	1	5		Mathabe et al. (2006), antibacterial activity against diarrhoea causative microorganisms; Johns et al. (1995), Giardia lamblia	2	Liu & Abreu (2006), tirucallane triterpenes
					Anino (E)	SA399	R	diarrhoea	roots used to treat diarrhea	144		1
					Emuturu/Etiling (T)	SA480	R	headache	root paste diluted with water	144	Dery et al. (1999); Burkhill 1:84, migraine	1	2		Braca et al. 2003; Ojewole (2004), analgesic and anti-inflammatory effects	2	Ojewole (2004): polyphenols, flavonoids, tannins, sterols (e.g. β-sitosterol), triterpenoids, sesquiterpenes, coumarins); He et al. (2002), 6-pentadecylsalicylic acid in twigs
Sclerocarya birrea Hochst.	0.52	2	3	0.357143	Titigo (A)	LA19	L, F	scorpion	leaves and fruit are crushed and applied to an incision	171	Gouwakinnou et al. (2011); Thoen & Thiam (1990) in PRELUDE	1	2
						SA480	R	pneumonia	root paste diluted with water	144		1	0	1
					Ejikai (T)	CE29	R	measles	root paste diluted with water and taken orally	171	Potel (2002) in PRELUDE; Arbonnier p 153, bark	1	2
						LA19	B, R	stomach	bark and root paste dilution taken orally	171	Kokwaro (1976) p. 22	1	1		Stark et al. (2013), McGaw et al. (2000), Galvez et al. (1991), antidiarrhoeic activity	3	Stark et al. (2013): flavonol, epicatechin derivatives and tannins; Galvez et al. (1991), tannins
Searsia pyroides (Burch.) Moffett	0.48	2	2	0.285714	Awaya, Awaca (L)	SA218	Br	dental	branch used as tooth-brush	173	Tabuti et al. (2003)	1	1
					Awaya me witeta (L)	SA218	L	measles	leaves used to clean the tongue of someone infected with measles	173	Tabuti et al. (2003)	1	1		Lin et al. (1999), antiviral activity against measles of biflavonoids in Rhus succedanea (syn. Toxicodendron succedaneum) seed extract	1	Lin et al. (1999), biflavonoids rhusflavanone in R. succedanea (syn. Toxicodendron succedaneum)
						DN414	L	toothache	boiled leaves used for dressing	173	Okullo et al. (2014)	1	1
Annonaceae
Annona senegalensis Pers.	0.89	5	4	0.642857	Obwolo (A, L)	SA21	B	diarrhoea	bark taken orally	25	Kerharo & Adam (1964); Kerharo & Adam (1964a); Burkhill (1985) 1:104-105	1	3		Suleiman et al. (2008), antidiarrhoeal activity	1	Suleiman et al. (2008): tannins, saponins, flavonoids, sterols and glycosides
						SA223	R	anxiety (vet)	diluted root paste used to wash the animal	25	Ibrahim et al. (2007); Burkhill (1985) 1:104-105	1	2		Otimenyin & Omeri (2014), anxiolytic activity; Okoye et al. (2013), anticonvulsant activity	2	Okoye et al. (2013), kaurenoic acid
						SA21	R	diarrhoea	bark paste dilution taken orally	25	Okello and Ssegawa (2007), Oryema et al (2010); Kone et al. (2004); Kerharo & Adam (1964); Kerharo & Adam (1964a); Burkhill 1:104-105; Konda ku Mbuta et al. 2012 via PRELUDE	1			Apak & Olila (2006), antibacterial activity	1	Chinyere et al. (2016), flavonoids, tannins, steroids, saponins, terpenoids; Amlabu et al. (2014), flavonoids and tannins
						SA259	R	diarrhoea	root paste dilution taken orally	25		1	7
						LA9	R	diarrhoea	root paste dilution taken orally			1
						LA9	R	snakebite	root is consumed as antivenom	25	Bando et al. (2020), Okot et al. (2020), Okhale et al. (2016), Amlabu et al. (2014); Burkhill (1985) 1:104-105, bark; Masters (2008) as A. chrysophylla; Owuor et al. (2005), Omara (2020) and Omara et al. (2021), leaves	1	9		Bando et al. (2020), anti-hemorrhagic (metalloprotease hemorrhagic activity inhibition); Chinyere et al. (2016), venom phospholipase A2 activity inhibition and venom protease stimulation; Adzu et al. (2005), rootbark extract directly detoxified Naja nigricotlis venom in rats	3	Chinyere et al. (2016), flavonoids, tannins, steroids, saponins, terpenoids; Amlabu et al. (2014), flavonoids and tannins
						SA120	R	wound	root paste applied topically	25	Oryema et al. (2010); Magassouba et al. (2007); Bekele-Tesemma et al.(1993); Baerts & Lehmann (1989) via PRELUDE	1	4		Jada et al. (2015) and Apak & Olila (2006), antibacterial activity against E. coli, Pseudomonas aeruginosa and Staphylococcus aureus	2	Jada et al. (2015), flavonoids (also steroids, saponins, anthraquinones, tannins and cardiac glycosides)
Apiaceae
Steganotaenia araliacea Hochst.	0.18	2	1	0.214286	Olwiro (E)	SA413	R	snakebite	root paste used to treat snakebite 'by drinking' (dilution taken orally)	187	Hedberg et al. (1983), Owuor & Kisangau (2006), Augustino et al. (2011), Kaushik et al. (2013), Oryema et al. (2010); Burkhill (2000) 5:235; Kokwaro (1975) p. 217; Okot et al. (2020), leaf chewed	1	8
						SA413	R	snakebite	root paste used to treat snakebite 'by cutting' (applied to an incision)	187		1
Apocynaceae
Cynanchum insipidum (E.Mey.) Liede & Khanum	0.18	1	1	0.142857	Okura, Okuru (E)	SA432	R	cough	root paste taken orally	148		1	0	1
Carissa spinarum L.	0.52	1	1	0.142857	Emuriei, Emuriet (T)	SA461	R	measles	root paste mixed with Strychnos innocua (eturukuku)	45	Geissler et al. (2002); Okello et al. (2010); Okullo et al. (2014)	1	3		Tolo et al. 2010 and Patel (2012), antiviral activity against Herpes simples virus (as C. edulis)	1	Tolo et al. (2010), triterene (lupeol); Kaunda et al. (2020), coumarin secoiridoid
Pergularia daemia (Forssk.) Chiov.	0.15	1	1	0.142857	Okuro (E)	SA429	R	unspecified	roots 'used for medicine'	149	Kokwaro (1975) p. 32: Stomach pains, coughs, abortifacient	1	1
Araliaceae
Cussonia arborea Hochst. ex A.Rich.	0.15	2	3	0.357143	Ibucibuc (L)	PO26	L	oedema	boiled leaves used to dress swollen knees	74	Burkhill (1985) 1:212	1	1		Aba & Asuzu (2016) and Aba (2017), reduction in reduced serum levels of urea and creatinine	2	Abdulkabir (2014), triterpenoids (stigmasterol, oleanolic acid and hederagenin)
						SA366	R	lameness	boiled roots used to treat 'the lame part of a person'	74	Gelfand et al. (1985) in PRELUDE - leaf paste by incision for limb pain	1	1		Adedapo et al. (2008) and Igbe et al. (2019), anti-inflammatory and analgesic activity of C. paniculata stem bark extract	2
						PO26	R	pain	root paste administered to the skin for pains	74		1
Arecaceae
Phoenix reclinata Jacq.	0.36	1	1	0.142857	Tit, Otit (L)	SA378	L, R	vomiting	boiled with Indigofera confusa (awee) leaves, into to a green decoction taken orally	151		1	0	1			Idaka et al. (1991), steroid saponins and flavonoids
Asparagaceae
Asparagus buchananii Baker	0.11	1	2	0.214286	Esigala Kiru (T)	SA463	R	cardiac	root paste diluted with water, taken orally	28		1	0	1			Mshelia et al. (2008), cardiac glycoside in A. flagellaris
						SA463	R	STD	root paste diluted with water, taken orally	28	Mshelia et al. (2008), A. flagellaris	1	1		Mshelia et al. (2008), extract of A. flagellaris active against Escherichia coli, Corynebacteria, Klebsiella, Neiserra gonorrhoeae, Shegiella dysentariae and Candida albicans	1	Mshelia et al. (2008), flavonoids and saponins in A. flagellaris
Asparagus flagellaris Baker	0.26	3	3	0.428571	Ogudu (L)	SA217	F	eye	fruits eaten to prevent future eye problems	29		1	0	1
					Obudi (E)	SA423	F	eye	fruits used to treat eye problems	29
					Esigirikiru (T)	SA181	R	measles	root paste (mixed with Acinikoku herb), taken orally	29		1
						SA181	R	placenta	root paste (mixed with acinikoku leaf) taken orally to expel placenta (fast acting)	29		1
Asphodelaceae
Aloe volkensii Engl.	0.11	1	1	0.142857	Tebakori (L)	SA292	L	cough	leaves and roots mixed with shea butter to reduce bitterness, taken orally	19	Asiimwe et al. (2021), A. vera; Amir et al. (2019), Mbuni et al. (2020) and Anywar et al. (2021), pneumonia	1	4		Šutovská 2010 and Nosalova et al. (2013), antitussive activity of polysaccharides from A. vera	2	Grace et al. (2009), polysaccharides in Aloe spp.; Van Wyk et al. (1995), anthraquinones and pre-anthraquinones; Mukundi (2015) and Waithaka (2018): saponins, glycosides, flavonoids, alkaloids, tannins and phylotannins
Asteraceae
Aspilia africana (Pers.) C.D.Adams	0.11	1	1	0.142857	Idudu Yikulu (L)	SA317	R	placenta	root paste decoction in warm water taken orally to speed expulsion of the placenta	31	Oryema et al. (2010); Ainslie (1937) in PRELUDE: leaf decoction to hasten delivery	1	2		Page et al. (1992), potent uterotonic activity of A. mossambicensis (Oliv.) leaf extract	1	Page et al. (1992), diterpenes (aurenoic and grandiflorenic acid) in A. mossambicensis Oliv.
Baccharoides adoensis (Sch.Bip. ex Walp.) H.Rob.	0.15	2	2	0.285714	Abwori, Labwori (A)	LA6	L	wound	boiled leaves used to dress wounds	34	Maroyi (2020), Anthoney et al. (2013), Oryema et al. (2010); Kamanetesi et al. (2011), as Vernonia amygadalina; Maregesi et al. (2007) as V. cinerascens	1	5		Maroyi 2020: antimicrobial, antimycobacterial, antiinflammatory; Nergard et al. (2004), immunomodulation (as Vernonia kotschyana)	2	Anthoney et al. (2013), terpenoids, flavonoids, alkaloids, steroids, phenols, anthroquinones, saponins, tannins; Nergard et al. (2004), polysaccharides (pectin and pectic arabinogalactan)
						SA503	L	wound	boiled leaves used to dress wounds	34		1
						LA6	R	constipation	root decoction used as enema to treat constipation in children	34	Kamanetesi et al. (2011), Vernonia amygdalina root for 'swollen stomach'; Johns et al. (1995), gastrointestinal	1	2				Nergard et al. (2004), polysaccharides (pectin and pectic arabinogalactan)
Berkheya spekeana Oliv.	0.11	1	1	0.142857	Elem (T)	SA175	R	worms	dried root powder mixed with water, taken orally	37	Chifundera (1998), in mixture; Burkhill (1985) 1:450, diarrhea	1	2				Iwalewa et al. (2007), sesquiterpenoids and socomene, in B. speciosa
Chrysanthellum americanum Vatke	0.11	1	1	0.142857	Otibolok (T)	SA171	Fl	wound	paste of leaves, stems and flowers used on wounds as topical antiseptic	52		1	0	1	Mevy et al. (2012), antimicrobial and antifungal activity	1	Cao-Ngoc et al. (2020): flavonoids, phenolic compounds, and proanthocyanidin oligomers; Mevy et al. (2012): terpenes
Dicoma sessiliflora Harv.	0.11	1	1	0.142857	Ocoko Lac (L)	SA216	R	urinary	root paste +D30:O56diluted with water taken orally for urinary infections, particularly in children	133		1
Echinops amplexicaulis Oliv.	0.11	1	3	0.285714	Elem (T)	SA160	R	hydrocele	(globe thistle) roots and fruits pounded; decoction drunk for 'swollen testicles' (hydrocele)	85	Kamatenesi et al. (2011)	1	1
						SA160	R	measles	(globe thistle) roots and fruits pounded; decoction drunk for measles	85	Tegen et al. (2021), hepatitis	1	1		Hayashi et al. (1996) and Olila et al. (2002) and , antiviral activity of sesquiterpenes (specific against measles virus)	2	Abegaz et al. (1991) and Bitew & Hymete (2019), sesquiterpenes
						SA160	R	stomach	(globe thistle) roots and fruits pounded; decoction drunk for stomach pain	85	Kamatenesi et al. (2011)	1	1
Erigeron floribundus (Kunth) Sch.Bip.	0.15	2	1	0.214286	Odiltong (L)	SA323	L	wound	boiled leaves for dressing wounds	64	Driberg (1923), Oryema et al. (2010); Asiimwe et al. (2021), boils and skin infections; Kokwaro (1976) p 62, infusion as face-wash for pimples	1	3		Berto et al. (2014) and Asongalem et al. (2004), analgesic and anti-inflammatory activities	2	Berto et al. (2014), phenolics and triterpenes; Asongalem et al. (2004): saponins, flavonoids, glycosides, alkaloids, oils, phenols and tannins
					Okwaras (T)	SA483	L	wound	leaf paste mixed with water (Teso) or boiled leaf decoction (Teso) used as topical antiseptic 'like iodine' - on fresh or old wounds	64		1
Schkuhria pinnata (Lam.) Kuntze ex Thell.	0.22	1	2	0.214286	Kilorokwin (T)	SA481	L	headache	leaf paste decoction taken orally	170	Obbo et al. (2019), cited in Sesazi et al. (2021)	1	1		Sesaazi et al. (2021), analgesic (anti-nociceptive) activity	1
						SA481	L	malaria	leaf paste decoction taken orally	170	Opio et al. (2017); Anywar et al. (2016); Muthaura et al. (2007); Kareru et al. (2006); Adjanohoun et al. (1993) in PRELUDE	1	4		Mokoka et al. (2013) and Nuwagira et al. (2021), anti-malarial activity	1	Kimani et al. (2018) and Mokoka et al. (2013), sesquiterpene lactones
						SA169	L	unspecified	paste of young leaves and stem taken orally
Synedrella nodiflora Gaertn.	0.18	1	1	0.142857	Ebitikiliok T)	SA491	L	dental	paste of tender young leaves applied to infant gums to prevent 'false tooth'	192		1	1		Woode et al. (2009), anti-nociceptive activity; Abad et al. (1996), anti-inflammatory activity
Vernonia perrottetii Sch.Bip. ex Walp.	0.11	1	1	0.142857	Etimbine (T)	SA490	L	eye	leaf decoction applied to eye to treat eye infection	157		1	0	1	Aliyu et al. (2020), limited activity against Gram+ bacteria	1	Aliyu et al. (2020), sesquiterpene lactones
Bignoniaceae
Kigelia africana (Lam.) Benth.	0.4	3	4	0.5	Yago (L)	DN435	F	wound	fruit decoction applied topically to wound	122	Asiimwe et al. (2021), Opio et al. (2017), Bello et al. (2016), Masters (2008), Burkhill (1985) 1:257 bark and fruit heal sores	1	5		Hussain et al. (2016), Arkhipov et al. (2014) and Grace et al. (2002): antibacterial activity; Agyare et al. (2013), wound-healing effects	4	Arkhipov et al. (2014): phenolics, flavonoids, tannins; Grace et al. (2002): palmitic acid, nonanoic acid and 8-heptadecenoic acid
						SA306	F	wound	fruit decoction applied topically to wound	122		1
					Edodoi (T)	CE37	L	eye (vet)	leaf ash used to treat eye ailments in cattle	122	Gradé et al. (2009)	1	1
						CE37	R	debility	root paste as tonic (against 'general body weakness')	122	Maregesi et al. (2007) and Dery et al. (1999), anaemia (particularly gestational)	1	2		Nagarathna et al. (2014), immunomodulatory activity; Bello et al. (2016), hepato-protective effect of leaf extract	2	Nagarathna et al. (2014), flavonoid
						CE37	St	mumps	culturally believed' that knocking one's head on the tree treats mumps	122	Kigen et al. (2019), brewed fruits for measles; Arbonnier (2004) p. 192, 'numerous medico-magic and magico-religious uses'	1	2
Boraginaceae
Trichodesma zeylanicum (Burm.f.) R.Br.	0.11	1	1	0.142857	Agilo (L)	SA365	St	placenta	'uprooted and the ends are cut, washed and mixed with water to treat the after-birth '	201		1	0	1		1	Ngonda (2013): phenolics, alkaloids, saponins, flavonoids and tannins; Singh & Singh (2003), β-sitosterol in T. amplexicaule (syn. T. indica)
						SA365	St	placenta (vet)	'uprooted and the ends are cut, washed and mixed with water to treat the after-birth of animal'	201		1	0	1
Burseraceae
Commiphora africana (A.Rich.) Endl.	0.47	1	2	0.214286	Eledit (T)	SA352	R	cough	root paste decoction, mixed with Zanthoxylum chalybeum (eusuk), taken orally	63	Kareru et al. (2007) - pneumonia	1	1		Gadir & Ahmed (2014), anti-inflammatory, antibacterial and antiviral activity of C. africana resin oils	1	Gadir & Ahmed (2014), anti-inflammatory activity of sesqiuterpenes and sesqiuterpene lactones
						SA352	R	measles	root paste decoction, mixed with Zanthoxylum chalybeum (eusuk), taken orally	63		1	0	1	Gadir & Ahmed (2014), antiviral activity of C. africana resin oils	1	Ahmed et al. (2016) and Okwute & Ochi (2017): flavonoids, saponins, cardiac glycosides, triterpenoids, alkaloids and terpenes
Cannabaceae
Cannabis sativa L.		1	1	0.142857	Jai (L)	SA294	L	anorexia (vet)	pounded with salt, fed to treat lack of appetite in animals (goats and sheep)	43		1	0	1
						SA294	L	diarrhoea (vet)	fed to treat diarrhea in animals (goats and sheep)	43		1	0	1
Capparaceae
Capparis fascicularis DC.	0.11	1	1	0.142857	Yat Yit (A)	SA497	R	ear	root paste decoction applied to ear canal	44	Kokwaro (1976) p. 46, cold remedy	1	1
Cleomaceae
Cleome gynandra L.	0.41	2	2	0.285714	Akeo (L, E)	SA204	R	ear	root paste decoction applied to ear canal	55	Oryema et al. (2010), burst eardrum; Kokwaro (1976) p. 47; Bouquet & Debray (1974), leaf decoction for earache; Johnson (1999) p. 213 (and multiple most PRELUDE sources), leaf juice	1	4		Milawi (2018), antibacterial activity of leaf and stem extracts against Staphylococcus aureus	1	Milawi (2018), flavonoids and other phenolics
						SA405	R	eye	root paste decoction applied to eye	55	Kamanetesi et al. (2011); Oryema et al.(2010); Kokwaro (1976) p. 47	1	3			1
Colchicaceae
Gloriosa superba L.	0.15	2	2	0.285714	Yat Ania (L)	SA300	Bu	anaemia	dilute paste of bulb given to children to treat anaemia	106	Goossens (1924) via PRELUDE ('tonic')	1	1		Ashokkumar (2015) and Kumarapppan et al. (2011), antihaemolytic activity	2
						SA572	R	pneumonia	root paste diluted, used to treat pneumonia	106	Bouquet & Debray (1974) leaf decoction treats 'cough and pains'	1	1		Senthilkumar (2013), tubers antibacterial against Klebsiella pneumonia	1
Combretaceae
Combretum adenogonium Steud. ex A.Rich.	0.52	3	3	0.428571	Meng, Omeng (L)	SA329	L	cough	paste of young leaves taken orally for cough (mixed with water for treating children)	58	Maregesi et al. (2007); Kokwaro (1976) p. 55	1	2		Salih et al. (2021), antimycobacterial activity of C. hartmannianum stem and root extracts	1	Salih et al. (2021): hydrolyzable tannins (ellagitannins), flavonoids, pentacyclic triterpenes and their glycosides in extracts of C. hartmannianum
					Anwanga (A)	LA3	L	dislocation	tender leaves used for dressing a dislocation	58	Dery et al. (1999), C. fragrans	1	1
						LA3	L	fracture	tender leaves used for dressing a fracture	58		1	0	1
						SA377	R	diarrhoea	dilute root paste taken orally	58	Maragesi et al. (2010)	1	1		Mushi et al. (2012), antibacterial activity	1	Mushi et al. (2012): flavonoids, glycosides saponins and tannins
						SA377	R	diarrhoea (vet)	dilute root paste also used to treat diarrhea in animals	58		1	0	1
Combretum collinum Fresen.	0.51	4	3	0.5	Ekulony (T)	CE27	L	cough	young leaves eaten as a cough treatment	59	Kamanetesi et al. (2011); Burkhill (1985) 1:394; Kerharo & Adam 1964a (C. crotonoides)	1	3		Salih et al. (2021), antimycobacterial activity of C. hartmannianum stem and root extracts	1	Salih et al. (2021): hydrolyzable tannins (ellagitannins), flavonoids, pentacyclic triterpenes and their glycosides in extracts of C. hartmannianum
					Odugu (L)	DN393	R	diarrhoea	root paste mixed with water (hot or cold), taken orally	59	Kamanetesi et al. (2011); Oryema et al. (2010), Okello and Ssegawa (2007); Roots for dysentery: Masters (2008), Kokwaro (1976) p. 54	1	5		Mushi et al. (2012), antibacterial activity of C. adenogonium	1	Mushi et al. (2012): flavonoids, glycosides saponins and tannins in C. adenogonium
						SA471	R	diarrhoea	root paste mixed with water, taken orally	59
					Odugu (A)	LA23	R	diarrhoea	root paste mixed with water, taken orally	59
						LA23	S	wound	seed paste used as topical disinfectant on wounds	59	Kamanetesi et al. (2011), root and bark; Abbiw (1990) p. 134-5, C. micranthum fruit paste with oil applied to abcesses	1	2
Combretum molle R.Br. ex G.Don	0.36	1	1	0.142857	Ekworo (T)	CE11	L	cough	young leaves eaten as a cough treatment	60	Asiimwe et al. (2021); Kamanetesi et al. (2011) and Okello and Ssegawa (2007), root; Oryema et al. (2010), tuberculosis; Arbonnier (2004) p 262; Burkhill (1985) 1:402; Kokwaro (1976) p 55; Kerharo & Bouquet (1950)	1	7		Ojewole (2004, 2008) and Schultz et al. (2021), anti-inflammatory activity; Fankam et al. (2015), antibacterial and antibiotic resistance modifying activity	3	Ojewole (2004, 2008): polyphenols, flavonoids, tannins, sterols (e.g. β-sitosterol), saponin derivates, triterpenoids, sesquiterpenes, coumarins; Fankam et al. (2015), alkaloids, flavonoids, phenols and tannins
Terminalia mollis M.A.Lawson	0.51	1	1	0.142857	Opok (L)	SA376	L	cough	young leaves are chewed for cough	199	Okello and Ssegawa (2007), T. glaucescens; Malzy (1954) as T. reticulata; Ruffo (1999) in PRELUDE	1	2
Convolvulaceae
Lepistemon owariense (P. Beauv.) Hallier f.	0.23	4	7	0.785714	Akeng (L)	CE51	R	diarrhoea	filtered root decoction taken orally	131		1	0	1
					Esor, Esoro (T)	SA586	R	hernia	diluted root paste taken orally	131		1	0	1
						SA586	R	malaria	diluted root paste taken orally	131		1	0	1
						CE51	R	measles	filtered root decoction taken orally	131		1	0	1
						CE51	R	muscular	filtered root decoction taken orally for muscle pain, pull	131		1	0	1
						SA179	R	placenta (vet)	Given to animals to facilitate placenta drop in premature birth	131		1	0	1
						SA179	R	pregnancy (vet)	root decoction given to animals that give premature kids	131		1	0	1
						SA179	R	stomach	filtered root decoction mixed with roots of Acacia sieberiana, taken orally	131		1	0	1
						SA355	R	worms	root paste mixed with water taken orally	131		1	0	1
						SA355	R	worms	root paste mixed with water mixed with salt, taken orally (for animal)	131
Cucurbitaceae
Momordica foetida Schumach.	0.22	1	2	0.214286	Bomo (L)	SA570	R	cough	root paste diluted with water, taken orally	138	Asiimwe et al. (2021), Walusansa et al. (2021)	1	2		Odeleye & Oyedeje (2008), antibacterial activity	1	Mulholland et al. (1997), Acquaviva et al. (2013 ) and Soh et al. (2020): curcubitane triterpenoids, polyphenolics, alkaloids and glycosides
						SA570	R	stomach	root paste diluted with water, taken orally for stomach ache	138	Asiimwe et al. (2021), Mulholland et al. (1997)	1	2		Wasswa (2006), anthelmintic	1
Zehneria scabra Sond.	0.18	1	1	0.142857	Ebomo (T)	SA157	L	measles	leaf paste smeared around neck	212		1	0	1			Bayu et al. (2018): steroids, tannins, flavonoids, anthraquinone glycosides, anthraquinones
						SA157	R	measles	root decoction taken orally	212	Geissler et al. (2002), Geyid et al. (2005); Baerts & Lehmann (1989) via PRELUDE	1	3
Ebenaceae
Euclea racemosa L. subsp. schimperi (A.DC.) F.White	0.52	4	4	0.571429	Imuk (L)	DN423	B	stomach	bark treats stomach ailments	88	Geissler et al. (2002): constipation, bloody diarrhea; Opio et al. (2017), diarrhea	1	2		Gebremariam et al. (2015): antibacterial activity against both Gram+ and Gram- strains	1
					Emus (T)	DN423	R	dental	root paste used to clean the teeth	88		1	0	1			Gebremariam et al. (2015): flavonoids, glycosides, phenols, saponins, steroids, tannins and triterpenes
					Omush (E)	SA327	R	dental worms	root paste used to clean the teeth 'against worms'	88	Chinsembu (2016), E. latidens for dental infections	1	1
						SA178	R	STD	root paste dried, later mixed with water and administered orally for gonorrhea 'and others'	88	Johns et al. (1990), E. divinorum	1	1		Gebremariam et al. (2015): antibacterial activity against both Gram+ and Gram- strains	1
						SA419	R	toothache	root paste applied to tooth	88	Chekole et al. (2015), Megersa et al. (2019)	1	2
						SA419	R	yellow fever	root paste decoction taken orally	88		1	0	1
Euphorbiaceae
Acalypha brachiata Krauss	0.15	2	2	0.285714	Ayilayila (L)	SA166	R	diarrhoea	roots dried and powdered, taken orally; water added for treatment of children	8		1	0	1
					Ecolong-Obiel (T)	SA219	R	pregnancy	root paste mixed with water, administered orally to prevent miscarriage ('given to one who is aborting')	8	Moroole et al. (2019), contraceptive; Baerts & Lehmann (1989), via PRELUDE	1	2
Euphorbia bicompacta Bruyns	0.22	2	2	0.285714	Iburka (L)	PO20	La	cataract (vet)	latex applied to eye for cataracts in cattle	89	Maregesi et al. (2007), human ophthalmic infections; Oryema et al (2010), E. hirta for eye injury	1	2
						SA332	La	swelling	stem latex applied topically to reduce swelling	89	Driberg (1923), leaf decoction applied to yaws (framboesia) sores	1	1
Jatropha curcas L.		4	4	0.571429	Ejumula (T)	CE47	L	sprain	leaves used to massage sprains, and 'breasts which are sick'		Burkhill (1994), leaves applied to relieve pain
						CE47	R	fainting	root paste mixed with boiling water, then given orally 'to one who has fainted'
						SA465	R	poison	root paste mixed with water as antidote to poisoning			1	0	1
						SA465	St	eye	stem (?) juice applied to eye	0		1	0	1
						SA465	St	eye (vet)	stem (?) juice used to treat eye problems in animals	0		1	0	1
Fabaceae
Abrus precatorius L.	0.11	1	1	0.142857	Ewinywiny (T)	SA493	L	impotence	leaf paste decoction taken orally	1	Catarino et al. (2016), Frazão-Moreira (2016): aerial parts; roots as aphrodisiac: Augustino et al. (2011), Visser (1975) cited in in Burkhill (1995) 3:269, Kokwaro (1976) p 130; Adjanohoun et al. (1986) via PRELUDE	1	6		Anam (2001), anti-inflammatory activity	1	Anam (2001), triterpenoid saponins and their acetates
Albizia amara (Roxb.) B.Boivin	0.33	2	2	0.285714	Kikwaa (A)	LA27	L	wound	leaf paste applied to wounds as topical disinfectant	13		1	0	1	Baltazary & Nshimo (2010) and Praveen et al. (2011), antibacterial activity of leaf extract	2	Praveen et al. (2011), alkaloid; Devi et al. (2018): n-hexadeconoic (Palmitic) acid and (diterpene) phytol in wound healing activity
					Thino (E)	SA410	R	dysentery	root decoction taken orally	13	Kareru et al. (2007), roots for stomach pains	1	1		Rajkumar et al. (2012), antioxidant activity		Rajkumar et al. (2012), phenolics
Albizia coriaria Welw. ex Oliv.	0.44	3	3	0.428571	Itek (L)	SA335	B	STD	bark decoction taken orally	14	Tabuti et al. (2003), Tabuti & Mugula (2007), Oryema et al. (2010), Phanuel (2010), Musinguzi et al. (2017), Asiimwe et al. (2021), syphilis; Kokwaro (1976) p 127, roots for venereal diseases	1	2		Omara et al. (2021): antimicrobial activity; Byamukama et al. 2015, against Pseudomonas aeruginosa and Escherichia coli		Omara et al. (2021): saponins, tannins, alkaloids, flavonoids, phenols, terpenes, cardiac glycosides, steroids, triterpenoidal saponins
					Etekwa (T)	DN476	B	stomach	boiled bark paste taken orally for stomach pain	14	Oryema et al. (2010); Geissler et al. (2002); Johns et al. (1995), Johns et al. (1990): root; Byamukama et al. (2015) and Kamanetesi et al. (2011), diarrhoea	1	6				Byamukama et al. (2015), antimicrobial activity of lupenone, betulinic acid, acacic acid lactone, catechins
						LA15	R	measles	Root paste taken orally	14		1	0	1
Albizia schimperiana Oliv.	0.25	1	1	0.142857	Ibata-atar (L)	DN475	R	cataract	root paste diluted slightly, applied to eye to treat cataracts	16		1	0	1
						DN475	R	cataract (vet)	root paste diluted slightly, applied to eye to treat cataracts in livestock	16		1	0	1
Chamaecrista nigricans (Vahl) Greene	0.19	3	3	0.428571	Ajebi (L)	SA308	L	chest pain	leaf paste decoction taken orally	49	Okello and Ssegawa (2007), tuberculosis	1	1		Ayo (2010): antimicrobial, analgesic, anti-inflammatory activities	1	Ayo (2010): anthraquinone or anthracene glycosides, flavonoid (luteolin), and an ethyl ester (hydroxyestranic acid)
					Acwaa (A)	SA308	L	cough	leaf paste decoction taken orally	49	Opio et al. (2017), Burkhill (1995) 3:87	1	2		Ayo (2010): antimicrobial, analgesic, anti-inflammatory activities		Ayo (2010), polysaccharides
					Epeduru (T)	SA163	L	cough	leaf paste decoction taken orally	49						1
						SA163	L	sore throat	leaves chewed for sore throat	49	Burkhill (1995) 3:87, powdered leaf infusion	1	1		Ayo (2010): antimicrobial, antiulcer activities	1	Ayo (2010), flavonoids
						SA252	L	worms	leaf paste taken orally as an anthelmintic - dried leaf paste can be stored for a year	49		1	0	1	Wahyuni et al. (2019) and Deore et al. (2009), anthelmintic activity of Cassia spp. extracts	2	Wahyuni et al. (2019), tannins in Cassia spp.; Deore et al. (2009), anthraquinones and their glycosides in S. tora
						SA308	L	wound	leaf paste applied to wounds as topical antiseptic	49		1	0	1	Ayo et al. (2009), analgesic and anti-inflammatory activities; Sundaramoorthy et al. (2013), antimicrobial activity of Cassia spp.	2	Ayo et al. (2009), hydroxyanthraquinones; Sundaramoorthy et al. (2013), emodin in Cassia spp.
						SA308	L	wound	leaf paste applied to wounds as topical antiseptic in animals	49		1
						SA252	L	wound	leaf paste applied to wounds as topical antiseptic	49		1
						SA252	L	wound	leaf paste applied to wounds as topical antiseptic in animals	49		1
Erythrina abyssinica DC.	0.4	1	1	0.142857	Iwilakot (L)	DN457	R	paralysis	root paste and crushed bark diluted with water, applied to incisions in the skin for paralysis	87	Kigen et al. (2019), 'polio-like symptoms'; Bossard (1996) via PRELUDE, poliomyelitis	1	2		Nguyen et al. (2010), AMP-Activated Protein Kinase (AMPK) activation by benzofurans and coumestans	1	Nguyen et al. (2010), benzofurans and coumestans; Obakiro et al. (2021): alkaloids, saponins, cardiac glycosides, coumarins, and anthraquinone derivatives
Indigofera arrecta Hochst. ex A.Rich.	0.18	1	1	0.142857	Awee (L)	SA378	L	vomiting	Leaves boiled with Phoenix reclinata (tit) leaves to a green decoction taken orally; root paste also used for this purpose	119		1	0	1
						SA378	R	vomiting	root paste taken orally as an anti-emetic (to treat vomiting)	119	Kokwaro (1976) p 137: stomach disorders	1	1
Indigofera emarginella Steud. ex A.Rich.	0.3	4	4	0.571429	Teletele (A)	SA486	R	impotence	root paste boiled in milk and 'other herbs', given over 2-3 days to treat impotence	120		1	0	1			Rahman et al. (2018): alkaloids, steroids, flavonoids, terpenoids, benzofurans (Indigofera spp.)
					Ederut, Esuroi (T)	SA176	R	STD	root paste dried (can keep up to 2 months), mixed with Strychnos innocua (akwalakwala) roots to treat gonorrhea	120	Asiimwe et al. (2021), I. spicata for syphilis	1	1
						SA240	R	stomach	root paste given to children for stomach ache	120	Okello and Ssegawa (2007), I. confusa as I. arrecta; Burkhill (1995) 3:370, abdominal pain	1	2
						SA281	R	stomach	root paste given to children for stomach ache	120		1
						SA176	R	urinary	root paste dried (can keep up to 2 months), mixed with Strychnos innocua roots as diuretic	120		1	0	1
Neorautanenia mitis (A.Rich.) Verdc.	0.11	1	1	0.142857	Ekulac (T)	SA343	R	ectoparasite (vet)	veterinary: root paste applied to skin as acaricide, to treat ticks and lice in dogs	139	Maroyi (2012), Gradé et al. (2009), Burkhill (1995) 3:413; Minja (1999) via PRELUDE	1	4		Van Puyvelde et al. (1987), insecticidal and acaricidal activities; Joseph et al. (2004), larvicidal activites 'comparable to deltamethrin and alphacypermethrin'	1900-01-02	Van Puyvelde et al. (1987), isoflavones; Joseph et al. (2004), coumarin derivative pachyrrhizine, isoflavonoids and pterocarpans
Philenoptera laxiflora (Guill. & Perr.) Roberty	0.55	1	1	0.142857	Olwedo (L)	SA295	R	stomach	diluted root paste taken orally to treat stomach-ache	132	Oryema et al. (2010), Dery et al. (1999); Burkhill (1995) 3:390	1	3				Reynolds et al. (2007), phenolics in Lonchocarpus spp.
Piliostigma thonningii (Schumach.) Milne-Redh.	0.73	2	2	0.285714	Ogali (A)	SA340	Fi	wound	fibre applied to injury as bandage	36	Masters (2008), Abreu et al. (1999)	1	2		Ibewuike et al. (1997), antiinflammatory and antibacterial activities; Abreu et al. (1999), amtimicrobial activity against Staphylococcus aureus	2	Ibewuike et al. (1997), C-methylflavonols; Tijjani et al. (2012): tannin, saponins, terpeniods, flavonoids and cardiac glycosides
					Epapai (T)	LA24	R	diarrhoea	root paste mixed with water, taken orally	36	Opio et al. (2017), Burkhill (1995) 3:148, Bouquet & Debray (1974)	1	3			2
Pleurolobus gangeticus (L.) J.St.-Hil. ex H.Ohashi & K.Ohashi	0.11	1	1	0.142857	Yat Aola (L)	SA312	R	cough	roots chewed directly, to treat cough in adult	79	Oryema et al (2010), Burkhill (1995) 3:334-335: whole plant	1	2		Govindarajan et al. (2003), potent antioxidant activity (scavenging abilities observed against DPPH, HOCl and lipid peroxidation); Rastogi et al. (2011), antiasthmatic, smooth muscle relaxant, anti-inflammatory activities	3	Ghosal & Bhattacharya (1972), alkaloids; Govindarajan et al. (2003), flavanoid and isoflavanoid glycosides; Rastogi et al. (2011): alkaloids, flavones, isoflavones, isoflavanones and pterocarpans
						SA312	R	cough	root paste boiled in oil, taken orally to treat child's cough	79
Rhynchosia hirta (Andrews) Meikle & Verdc.	0.18	1	1	0.142857	Agaba (L)	SA370	R	psychosis	root paste burnt, smoke inhaled by patient 'to chase devils' (antispsychotic)	163		1	0	1			Mothogoane (2019), alkaloids and saponins
Rhynchosia sp. Lour.	0.19	2	1	0.214286	Aremo-remo (L)	SA358	R	diarrhoea	root paste mixed with water, taken orally	164	Opio et al. (2017) as R. resinosa, dysentery; Kamanetesi et al. (2011) as R. densiflora, Oryema et al (2010) as R. densifolia; Burkhill 3:438-441: P. minima, R. nyasica, R. sublobata	1	4		Rammohan et al. (2020): antibacterial and antiinflammatory activities; treatment of digestive disorders (Rhynchosia spp.)	1	Rao & Gunasekar (1998), C-prenylated dihydroflavonol; Rammohan et al. (2020): flavonoids, isoflavonoids, flavan-3-ols, xanthones, biphenyls, simple polyphenols and sterols (Rhynchosia spp.)
					Ookot (T)	SA466	R	diarrhoea	root paste mixed with water, taken orally	164		1
Senegalia polycantha (Willd.) Seigler & Ebinger	0.51	1	1	0.142857	Okutu-agwe (L)	SA311	R	swelling	roots used to wash a patient to reduce swelling (to treat a patient with Auraur, or 'swollen body')	5		1	0	1	Koudoro et al. (2015), free radical scavenging activity		Koudoro et al. (2015): saponins, alkaloids, sterols and terpenes; Fotso et al. (2019), triterpenoid saponin
Senna siamea (Lam.) H.S.Irwin & Barneby		2	3	0.357143	Gacia (A)	CE39	L	measles	paste of young leaves diluted, taken orally	178	Dery et al. (1999); Ogunkunle & Ladejobi (2006), fever (S. occidentalis for measles and smallpox)	1	1		Lipipun et al. (2003), antiviral activity (measles)	1	Sundaramoorthy et al. (2016): chromone alkaloids, anthraquinones (chrysophanol, emodin) bianthraquinones, flavonoids and phenolics
					Egasia (T)	CE39	R	hepatitis	root paste diluted, taken orally	178	Maregesi et al. (2007) and Dery et al. (1999), jaundice	1	2		Lipipun et al. (2003), antiviral activity (measles)	1
						LA13	R	STD	root paste diluted, taken orally	178	Maregesi et al. (2007)	1	1		Bene et al. (2019), antioxidant and enzyme inhibition activity; Jain et al. (1998), antimicrobial activity of C. occidentalis	2	Bene et al. (2019): stem bark flavonoids (e.g. naringenin, kaempferol, dihydroquercetin)
Senna singueana (Delile) Lock	0.34	4	6	0.714286	Akwaradok (L)	SA502	R	boils	root paste applied to skin	179		1	0	1
					Akwara Dok (A)	SA575	R	diarrhoea	root paste diluted, taken orally	179	Ichikawa (1987); Asiimwe et al. (2021), S. occidentalis	1	2
					Engerengerei (T)	SA338	R	leprosy	root paste mixed with water, taken orally	179		1	0	1			Kolawole et al. (2021): steroids, alkaloids, saponins, phenols in leaves
						SA502	R	yellow fever	root paste taken orally	179	Nadembega et al. (2011)	1	1		Adzu et al. (2003), antipyretic activity of root bark extract	1	Adzu et al. (2003), anthraquinones; Mwamatope et al. (2021): phenols, polyphenols (flavonoids) and alkaloids
						SA338	R	pregnancy	root paste mixed with water, taken orally to treat abdominal pain during pregnancy	179	Babiaka et al. (2014), bark chewed to soothe stomach spasm	1	1		Adzu et al. (2003) and Kariuki et al. (2012), antinociceptive activity of root bark extract	2	Adzu et al. (2003): phenols, saponins, tannins and anthraquinones.
						DN416	R	toothache	root paste mixed with water, taken orally	179	Oryema et al. (2010)	1	1		Adzu et al. (2003) and Kariuki et al. (2012), antinociceptive activity of root bark extract	2
Tamarindus indica L.	0.81	4	2	0.428571	Cwaa (A, E)	SA406	F	cough	pulp 'juice' taken orally to treat cough	194	Okullo et al. (2014), Burkhill (1995) 3:175, cough and bronchitis	1	2
						LA20	F	measles	fruits are threshed in water, the liquid is then dropped in the ear, mouth and eyes of a child suffering from measles	194	Cissé et al. (2016), Havinga et al. (2010), Dery et al. (1999)	1	3				Shah et al. (2017), 3-carboxycoumarins; Abubakar et al. (2008) and Ugoh & Jaruma (2013): alkaloids, anthraquinones, saponins and glycosides
						LA32	F	measles	boiled fruit taken orally	194		1
						SA406	F	measles	boiled fruit taken orally	194		1
						SA232	S	measles	seeds put in water and taken orally	194		1
Vachellia amythethophylla (Steud. ex A.Rich.) Kyal. & Boatwr.	0.55	2	2	0.285714	Eorotom (T)	SA165	R	cough	pounded root paste, dried or wet, mixed with Acacia hockii (Ekisim) and Acalypha villicaulis (Ecolong-obiel), taken orally (water added, for children)	2		1	0	1
						CE20	R	measles	root paste taken orally	2		1	0	1
Vachellia drepanolobium (Harms ex Y.Sjöstedt) P.J.H.Hurter	0.36	1	2	0.214286	Ayelel (E)	SA424	R	diarrhoea	root decoction taken orally	3	Dery et al. (1999)	1	1		Mollel et al. (2020), antimicrobial activity against both Gram+ and Gram- strains	1	Mollel et al. (2020): saponins, tannins, steroids, flavonoids and coumarins
						SA424	R	measles	root decoction taken orally	3		1	0	1
Vachellia hockii (De Wild.) Seigler & Ebinger	0.33	3	2	0.357143	Okutu-ryang (L)	CE18	Fl	lactation	flowers rubbed with little water on the breasts of a woman who has lost her baby, to stop the milk flow	4		1	0	1
					Ekisim (T)	CE18	Fl	measles	root decoction taken orally	4		1	0		Tchatchedre et al. (2019), antimicrobial activity against both Gram+ and Gram- strains; antioxidant and DPPH radical-scavenging activity	1	Tchatchedre et al. (2019): phenolics, flavoloids and tannins
						DN462	R	measles	roots roasted, decoction taken orally (residue discarded)	4				1
						SA167	R	measles	roots roasted, decoction taken orally (residue discarded)	4
Vachellia sieberiana (DC.) Kyal. & Boatwr.	0.47	2	2	0.285714	Etirir (T)	SA348	R	diarrhoea	Root paste taken orally	6	Oryema et al. (2010); Kamanetesi et al. (2011), dysentery; Dhetchuvi & Lejoly (1990) via PRELUDE	1	3		Eldeen et al. (2005), antibacterial activity of ethyl acetate bark extract against both Gram+ and Gram- strains; Kirabo et al. (2018): leaf, stem and root bark	2
						SA348	R	measles	Root paste taken orally		Ohemu et al. (2014), hepatitis	1	1				Subhan et al. (2018), flavonoid glycoside Quercetin-3-O-rutinoside (Rutin)
						CE66	R	measles	Root paste mixed with 'other herbs', taken orally	6
Hypericaceae
Psorospermum febrifugum Spach	0.3	4	2	0.428571	Amoo (L, A, T)	DN479	R	scabies	dried roots and bark mixed with shea butter, applied to skin	161	Tugume et al. (2016), Oryema et al. (2010), Arbonnier (2004) p 335; Kokwaro (1976) p 104, bark; Burkhill 2:404, bark ash; Asiimwe et al. (2021), skin infections and athelete's foot (tinea pedis)	1	6		Nagawa et al. 2015, pesticidal activity; antibacterial, antifungal; Heal (1950) in Grainge et al. (1986), insecticidal activity	2	Nagawa et al. 2015, limonene (stem bark volatiles)
						SA150	R	scabies	dried roots and bark applied with shea butter	161		1
						SA559	R	scabies	dried roots and bark applied with shea butter	161		1
						CE3	R	tuberculosis	a decoction of the root bark is administered orally to treat tuberculosis	161	Tugume et al. (2016), cough; Arbonnier (2004) p 335, bark; Burkhill 2:404, bark; Bouquet (1969)	1	4		Mpinda et al. (2018), antibacterial activity against both Gram+ and Gram- strains	1	Tsaffack et al. (2009) and Epifano et al. (2012), anthraquinones, flavonoids, xanthones, psorospermin
Iridaceae
Gladiolus dalenii Van Geel	0.22	1	3	0.285714	Alotcak, Ibworka (L)	SA304	Bu	cough	bulb chewed for cough	105	Burkhill (1994) 2:425, corm for colds	1	1				Singab et al. (2018): isoflavonoids, rotenoids, coumaranochromones, flavonoids, terpenoids, quinones and xanthones
						SA304	Bu	debility	bulb chewed 'to treat any sickness' (general tonic)	105	Ngoupaye et al. (2014) and Burkhill (1994) 2:425, corm - multiple applications	1	2		Ngoupaye et al. (2014), antidepressant activity of aqueous corm extract via multiple pathways	1
						SA304	Bu	poison	bulb is is used 'for treating poison'	105	Burkhill (1994) 2:425, corm for snakebite	1	1				Singab et al. (2018): simple phenolics, flavonoids and coumaranochromones
Lamiaceae
Hoslundia opposita Vahl	0.37	3	2	0.357143	Apurumur, Edudu (L)	SA211	R	epilepsy	root paste diluted, used to used to wash the head	115	Kamanetesi et al. (2011), Oryema et al. (2010), Moshi et al. (2005), Chhabra et al. (1990); leaves: Arbonnier (2004), Burkhill (1995) 3:7; Kerhaho & Bouquet (1950), leaf sap; plant: Kokwaro (1976, p. 108), Abbiw (1990) p. 141; Gelfand et al. (1985) via PRELUDE	1	10		Olajide et al. (1999), anticonvulsant (central nervous system depressant activity); Risa et al. (2004), GABAA-benzodiazepine receptor binding	1	Mujovo et al. (2008): apigenin, 5,7-dimethoxy-6-methylflavone and other flavonoids
					Tutu (A)	SA276	R	epilepsy	root paste used to treat epilepsy; applied to facial cuts, ears, nostrils and eyes, 'also wash the head and bum'; the paste can be dried and stored for later use	115		1
						SA206	R	unspecified	roots 'used as medicine'	115	Asiimwe et al. (2021), multiple indications; Opio et al. (2017), malaria and stomach ache; Maregesi et al. (2007), vaginitis	1	3		Mujovo et al. (2008), antibacterial (inhibition of M. tuberculosis), antiviral (inhibits HIV-1 reverse transcriptase); Annan & Dickson (2008), wound healing via antibacterial (Gram+ and Gram-) and antioxidant (DPPH radical scavenging) activities	2	Mujovo et al. (2008): methylflavone, hoslunddiol and euscaphic acid
Leonotis nepetifolia (L.) R.Br.	0.26	3	4	0.5	Nyamtigo A)	SA182	L	cough	leaf paste diluted with water, taken orally to treat cough	130	Asiimwe et al. (2021); Dhawan et al. (2013), bronchial asthma	1	2		Calixto et al. (1991), antiasthmatic (smooth muscle relaxant) activity of stem extract; Mulubwe (2007), L. leonorus	2
					Ecika (T)	SA182	L	STD	leaf paste diluted with water, taken orally to treat gonorrhea ('it is mixed with ETIPET')	130	Asiimwe et al. (2021), gonnorhea and syphilis	1	1		Oliveira et al. (2015, 2021), antibacterial activity (Gram+ and Gram-) and anti-Candida activity	1	Oliveira et al. (2015): phenols, flavonoids and carotenoids; (2021), flavonoids
					Chukuchuku (E)	SA400	L	wound	leaves boiled and used to clean wounds	130	Maregesi et al. (2007); Kigen et al. (2019), L. ocymifolia var. raineriana as L. mollissima; Daruty (1886), skin disease	1	3		Oliveira et al. (2015, 2021), antibacterial activity (Gram+ and Gram-)	1
						SA273	R	measles	root paste decoction 'sprinkle[d] around the room where one with measles is'	130		1	0	1			Tiwari (2019): p-coumaric acid, o-coumaric acid, caffeic acid, kaempferol, galangin, and flavone in leaf
						SA273	R	measles	root paste decoction taken orally	130		1
Ocimum forskaolii Benth.	0.37	4	2	0.428571	Mida (L)	SA420	L	eye	leaf decoction applied to eye to treat eye infection	140		1	0	1	Nakamura et al. (1999), Adebolu & Oladimeji (2005) and Akinmoladun et al. (2007), antibacterial activity of O. gratissimum leaf extracts against Gram+ and Gram- strains including species associated with diarrhoea; Dubey et al. (2000), antifungal activity against Microsporum and Trichophyton spp., Candida albicans and Cryptococcus neoformans	4	Nakamura et al. (1999), eugenol; Dubey et al. (2000), ethyl cinnamate chemotype (linalool, thymol, citral and eugenol) in O. gratissimum
					Emopim (T)	SA336	L	disinfection	resin from leaves used to clean hands;	140		1	0	1
					Mitho (E)	SA345	L	disinfection	resin from leaves used to clean hands;	140		1
						SA475	L	disinfection	resin from leaves used to clean hands;	140		1
Rotheca myricoides (Hochst.) Steane & Mabb.	0.19	3	3	0.428571	Okwero (L)	SA220	R	constipation	root paste decoction taken orally as laxative	165	Adjanohoun et al. (1993) via PRELUDE	1	1				Nyachawa (2012), anthraquinones; Esatu et al. (2015), steroids, flavonoids, saponins, diterpenes, triterpenes, and phenolic glycosides
					Ekweru (T)	CE67	R	eye (vet)	root fluid used as eye drops to treat eye problems in cattle	165	Jeruto et al. (2011); Adjanohoun et al. (1993) via PRELUDE	1	2		Njeru et al. (2016), antimicrobial activity against against Gram+ and Gram- strains (including MRSA and S. aureus) and Candida albicans	1	Esatu et al. (2015), steroids, flavonoids, saponins, diterpenes, triterpenes, and phenolic glycosides
						SA220	R	pain	root paste decoction applied to incision (Lango)	165	Adjanohoun et al. (1993) via PRELUDE	1	1				Nyachawa (2012): tannins, saponins, flavonoids, phenols, triterpenes and anthraquinones in aqueous leaf extracts; Esatu et al. (2015), steroids and phenolic glycosides
						SA164	R	stomach	root paste mixed with Carissa spinarium and acolong obiel, diluted water and taken orally to treat stomach pains (Teso)	165	Adjanohoun et al. (1993) via PRELUDE	1	1		Njeru et al. (2016): antimicrobial activity E. coli; Umereweneza et al. (2021), antiviral activity of of O. gratissimum esstential oil (from leaf extract)	1	Nyachawa (2012): tannins, saponins, flavonoids, phenols, triterpenes and anthraquinones in leaf; Umereweneza et al. (2021), iridoid glycosides
Vitex doniana Sweet	0.63	1	1	0.142857	Owelo (L)	SA49	F	diarrhoea	fruits taken orally	208	Agbankpe et al. (2014); Kamanetesi et al. (2011), Okello et al. (2010), Arbonnier (2004) p 511	1	4		Lengbiye et al. (2020), antibacterial activity against E. coli and S. aureus		Ajah et al. (2021), isoflavones and other flavonoids
Vitex madiensis Oliv.	0.4	1	1	0.142857	Owelo Too (L)	PO5	R	measles	root paste administered orally to children	209		1	0	1	Barnard et al. (2002), coumarins inhibit measles virus replication; Hasan et al. (2016) and Mishra et al. (2020), coumarins as antiviral agents	3	Lengbiye et al. (2020), coumarins
Loganiaceae
Strychnos innocua Delile	0.59	3	3	0.428571	Eturugugut,	SA159	F	debility	'you cannot get sick when you eat [the fruit]'	190	Kamanetesi et al. (2011): witchcraft	1	1				Corsaro et al. (1999), polysaccharide fractions of seed extracts
					Eturukuku (T)	SA461	R	measles	Root paste used to treat measles (mixed with Carissa spinarium)	190		1	0	1			Tordzagla et al. (2018), coumarins in stem extract
						CE22	Br	dental	Small branches used as tooth-brush	190	Tugume et al. (2016)	1	1
Loranthaceae
Loranthus sp. Jacq.	0.22	1	1	0.142857	Elit (T)	CE11	P	cough	taken orally	195	Kerharo & Adam (1964)	1	1		Ogechukwu et al. (2011) and Omeje et al. (2011) immunostimulatory activity of L. micranthus extracts	2	Ogechukwu et al. (2011), stigmastane steroids and triterpenoid esters; Omeje et al. (2011), alkaloid (lupinine); Zorofchian Moghadamtousi et al. (2013), polyphenols
Malvaceae
Grewia mollis Juss.	0.85	1	1	0.142857	Pogo (A)	LA1	R	diarrhoea	root, water extract of bark taken orally to treat diarrhea in children	108	Masters (2008) and Arbonnier (2004) p 501: bark; Geissler et al. (2002), G. trichocarpa; Gradé et al. (2009), ethnoveterinary (G. bicolor)	1	4
Grewia villosa Willd.	0.3	1	1	0.142857	Olukuru (A)	SA268	R	anaemia	root decoction used to treat anemia in children ('it adds blood'); used to wash 'a child whose hair has turned brown'	109	Issa et al. (2018); Ichikawa (1987); Burkhill 5:210 Maasai 'use the root to make a strengthening medicine'; Augustino et al. (2011), G. bicolor	1	4		Ahamed et al. (2010), in vitro antioxidant and in vivo hepatoprotective activity of stem extract of G. tiliaefolia	1	Ahamed et al. (2010), γ-lactones in stem extract of G. tiliaefolia
Sida ovata Forssk.	0.11	1	1	0.142857	Idokoko (T)	SA145	R	stomach	dried root decoction (tea) , taken orally to treat stomach ache	183	Geissler et al. (2002), S. rhombifolia	1	2
Meliaceae
Pseudocedrela kotschyi Harms	0.66	5	3	0.571429	Eputu, Iputo (L)	SA215	R	diarrhoea	root paste mixed with water, taken orally	160	Masters (2008), Kone et al. (2004). Kerharo & Bouquet (1950), root bark; Flatie et al. (2009), bark; Burkhill (1997) 4:118-119, bark, twigs; root 'probably mainly dysenteries'	1	5		Essiet et al. 2016, antidiarrhaeal activity of leaf extract; Alhassan et al. (2021) and Sinan et al. (2021), antibacterial activity of leaf and stem bark extracts against Gram+ and Gram- strains, including S. aureus, E. coli and E. cloacae; Hay et al. (2013), antiplasmodial activity	4	Essiet et al. (2016): alkaloids, tannin, cardiac glycosides, steroids, flavonoids and saponins in leaf extract; Sinan et al. (2021), phenolic acid and flavanol compounds in leaf and bark extract
					Oput (A)	SA333	R	diarrhoea	root paste mixed with water, taken orally	160
					Eputon (T)	LA22	R	diarrhoea	root paste mixed with water, taken orally	160
						CE8	R	measles	root paste decoction taken orally	160		1	0	1	Alhassan et al. (2021), antioxidant activity of stem bark and leaf extracts	1	Adebayo & Osman (2012), coumarins in root bark; Hay et al. (2013), limonoid orthoacetates
						DN397	R	STD	root paste 'mixed with warm/cold water', taken orally for treating venereal diseases	160	Kerhao & Adam (1974) in Hay et al. (2007), syphilitic chancres; Chevalier (1937), syphilis; Malgras (1992) via PRELUDE, root powder; bark: Arbonnier (2004) p 356, Burkhill (1997) 4:118	1	4		Sinan et al. (2021), antibacterial activity of leaf and stem bark extracts against Gram+ and Gram- strain	1	Hay et al. (2013), limonoid orthoacetates; Sinan et al. (2021), phenolic acid and flavanol compounds in leaf and bark extract
Trichilia emetica Vahl	0.25	1	2	0.214286	Akwirakwir (L)	PO17	R	snakebite	root paste used to treat snakebite	200	Kamatenesi et al. (2011), Oryema et al. (2010), Okello and Ssegawa (2007); Adjanohoun et al. (1986) via PRELUDE; Opio et al. (2017) as Ekebergia capensis	1	5				Tan & Luo (2011) and Passos et al. (2021), limonoid triterpenoids in root bark; Usman et al. (2019), flavonoid glycoside
						PO17	R	worms	root paste used to treat worms	200	Oryema et al. (2010), Traoré et al. (2009), Okello and Ssegawa (2007); Burkhill (1997) 4:123, bark; Fernandez de la Pradilla (1988) via PRELUDE	1	5		Sparg et al. (2000), in vitro antischistosomal activity	1	Passos et al. (2021), limonoid triterpenoids in root bark
Menispermaceae												1
Chasmanthera dependens Hochst.	0.11	1	1	0.142857	Akeng (L)	SA296	T	pneumonia	tuber paste decoction taken orally	50		1	0	1			Oguakwa et al. (1986): furanoid diterpene, 8-hydroxycolumbin
Moraceae
Ficus glumosa Delile	0.81	2	2	0.285714	Okworo (L)	LA4	B	diarrhoea	water extract of bark taken orally	94	Kamanetesi et al. 2011; Okello et al. (2010), F. sur; Okello and Ssegawa (2007) as F. vallis chaude, Geissler et al. (2002), F. sp.; Bossard (1996) via PRELUDE, F. vallis	1	5		Mutungi et al. (2021), antioxidant activities; Pękala-Safińska et al. (2021), antimicrobial activity against Aeromonas spp.	2	Mutungi et al. (2021), flavonoids and phenolics
					Kworo (A)	DN386	Fi	postnatal	bark fibre used to tie the umbilical cord	94		1	0	1
Ficus sycomorus L.	0.55	1	1	0.142857	Olam (A)	LA12	L	leprosy	leaves rubbed at the point of infection to treat leprosy	99	Kerharo & Bouquet (1950), F. thonningii	1	1		Adeshina et al. (2009), antibacterial activities against S. typhi and S. aureus; Ramde-Tiendrebeogo et al. (2012), antioxidant activity and antibacterial activity against S. aureus and E. coli; and Kwazo et al. (2015), against Salmonella spp.; Dluya et al. (2015), antioxidant activity	4	Ramde-Tiendrebeogo et al. (2012): alkaloids, flavonoids, tannins, saponins, and sterols; El-Sayed et al. (2010): quercetin, gallic acid, rutin, isoquercitrin, quercetin 3, 7-O-α-L-dirhamnoside
Ficus vasta Forssk.	0.69	1	1	0.142857	Pwoo (A)	LA5	B	diarrhoea	bark paste diluted with water, taken orally	101	Tefera & Kim (2019), stomach ache; Kamanetesi et al. 2011; Okello et al. (2010), F. sur; Okello & Ssegawa (2007) as F. vallis chaude, Geissler et al. (2002), F. sp.; Bossard (1996) via PRELUDE, F. vallis	1	6		Rashed & Ono (2013), antibacterial activity against S. aureus and E. coli and antiviral activity against Herpes simplex virus; Pękala-Safińska et al. (2021), antimicrobial activity of leaf ethanolic extracts against Aeromonas spp.	2	Tadesse et al. (2016): alkaloids, anthraquinones, flavonoids, saponins, steroids and tannins
Olacaceae
Ximenia americana L.	0.48	1	1	0.142857	Elamai (T)	CE6	R	measles	root paste taken orally	210	Musa et al. (2011), leaf decoction	1	1		Sobeh et al. (2017), antioxidant acvtivity	1	Sobeh et al. (2017), phenolic compounds
Oxalidaceae
Oxalis corniculata L.	0.18	1	1	0.142857	Yat Leny (L)	SA45	L	heartburn	leaves boiled, taken orally to treat heartburn	142	Kokwaro (1976) p 170, leaf juice for 'stomach trouble'	1	1		Gupta et al. (2017), flavonoids (kaempferol, quercetin, and rutin) in mitigation of gastroesophageal reflux disease (GERD)	1	Zeb & Imran (2019), carotenoids, flavonoids and other phenolic compounds
Phyllanthaceae
Bridelia scleroneura Müll.Arg.	0.93	2	2	0.285714	Orweco (L)	DN395	B	diarrhoea	bark taken orally	42	Ngueyem et al. (2009); Oryema et al. 2010, B. atroviridis	1	2		Ngueyem et al. (2008), antimicrobial activity of B. grandis stem bark extracts	1	Ngueyem et al. (2008), tannins
					Erieco (T)	CE19	R	diarrhoea	roots mixed with 'other herbs' to treat diarrhoea	42	Urso et al. (2016), Vergiat (1970); Arbonnier (2004) p 289: leaves diarrhea, bark dysentery	1	3		Amenu et al. (2020), antioxidant and (Gram+ and Gram-) antimicrobial activities of root extracts (including against Salmonella enterica)	1	Amenu et al. (2020), phenolic compounds
						CE19	St	dental	small branches used as tooth-brush	42	Ngueyem et al. (2009): mouthwash, toothache	1	1		Ngueyem et al. (2008), antimicrobial activity of B. grandis stem bark extracts against oral Streptococci	1	Ngueyem et al. (2008), tannins in stem bark
Flueggea virosa (Roxb. ex Willd.) Royle	0.52	2	2	0.285714	Elakas (T)	SA341	R	headache	roots used to treat headache	103	Tabuti et al. (2003)	1	1		Magaji et al. (2008) and Yerima et al. (2009), in vitro antiinflammatory and analgesic activity of root bark extract	2	Magaji et al. (2008) and Yerima et al. (2009): alkaloid, tannins, saponins and flavonoids
						CE55	R	measles	root paste diluted with hot water, taken orally	103	Ssegawa & Kasenene (2007), shoot decoction	1	1		Chao et al. (2014), antiviral activity against (RNA) hepatitis C virus	1	Chao et al. (2014), dinorditerpenes; Sanogo et al. (2009), phenolic glycosides (flavonoid) in leaf extract
						SA341	R	measles	root paste diluted with hot water, taken orally	103
Phyllanthus amarus Schumach. & Thonn.	0.11	1	1	0.142857	Elilit (T)	SA492	L	cough	leaf paste diluted with water, taken orally	152	Chhabra & Mahunnah (1994)	1	1		Dinesha et al. (2021): antioxidant, metal chelating and ferric ion reducing and antiglycation activities; Akinjogunla et al. (2020): antibacterial activity against Gram+ and Gram- strains including E. coli and S. aureus	2	Dinesha et al. (2021), polysaccharides; Akinjogunla et al. (2020): alkaloids, saponins, tannins, flavonoids, anthraquinones, terpenes, phenolic and cardiac glycosides
Poaceae
Cymbopogon citratus Stapf		1	2	0.214286	Enyait (T)	SA468	R	delivery	root paste taken orally to ease childbirth			1	0	1
						SA468	R	measles	root paste used to treat measles			1	0	1	Linton et al. (2013), antiviral activity against measles virus	1	Linton et al. (2013): octadecanoic acid, methyl ester; Shendurse et al. (2021), flavonoids, tannins, saponins, steroids, terpenoids and coumarins
Perotis patens Gand.	0.11	1	1	0.142857	Epeero (T)	SA476	L	cough	young, tender leaves chewed for cough	150	Burkhill (1994) 2:325: leaf infusion drunk for colds, Uganda	1	1
Polygalaceae
Securidaca longepedunculata Fresen.	0.59	3	1	0.285714	Ilila (L)	SA330	R	headache	root decoction applied to cuts made in forehead, as analgesic to treat headache	174	Opio et al. (2017), Kamanetesi et al. (2011), Augustino et al. (2011), Oryema et al. (2010), Okello and Ssegawa (2007), Dery et al. (1999); Burkhill (1997) 4:456; Kokwaro (1976) p 178; Kerharo & Bouquet (1950)	1	9		Schultz et al. (2021), antiinflammatory activity via COX-2/PGH2 inhibition; Alcázar Magaña et al. (2021), antiinflammatory activity of Caffeoylquinic acids		Jayasekara et al. (2002), methyl salicylate; Ajali and Chukwurah (2004), flavonoids, glycosides, tannins, saponins, alkaloids (including caffeoylquinic acids)
					Ediol (T)	SA417	R	headache	root decoction used as analgesic to treat headache	174
					Lilia (E)	CE48	R	unspecified	root bark decoction (may be dried for storage)	174	Opio et al. (2017): cough, diarrhoea, malaria; Kamanetersi (2011), Masters (2008), pediatric 'ear worm' and epilepsy; Okello and Ssegawa (2007): body pain, headache, diarrhoea, epilepsy	1	4		Muazu & Kaita (2008), anticonvulsant, antirheumatic, antimicrobial, antiviral; Apak & Olila (2006), antibacterial activity against E. coli, P. aeruginosa and S. aureus
Rubiaceae
Fadogia glabberima Hiern	0.26	1	1	0.142857	Acet Dyel (L)	SA369	L	hernia	leaves mixed with Pavetta crassipes (anyango) leaves, pounded and mixed with water	92		1	0	1			Yakubu et al. (2005), alkaloids and saponins, trace anthraquinones and flavonoids in F. agrestis
Gardenia ternifolia Schumach. & Thonn.	0.48	2	2	0.285714	Odwong (A)	SA271	R	snakebite	root paste used to treat snakebite	104	Okot et al. (2020), Tabuti et al. (2003), Kokwaro (1976) p 187; Burkhill (1997) 4:543; Kerharo & Adam (1962) via PRELUDE, antidote; Gradé et al. (2009), ethnoveterinary	1	6		Larsen et al. (2015) cyclooxygenase-1 (COX-1) inhibitory activity; Awas et al. (2016), antioxidant activity of leaf extract	2	Awas et al. (2016), flavonoid aglycones
					Ekore, Ekoroi (T)	CE50	R	measles	root paste diluted with hot water, taken orally	104		1	0	1
Pavetta crassipes K.Schum.	0.48	3	3	0.428571	Anyango (L)	SA153	L	cough	leaf tea taken orally	145	Kokwaro (1976) p 189; Sillans (1953) via PRELUDE; Otieno et al. (2011), tuberculosis	1	2		Bello et al. (2011) and Baldé et al. (2010), antibacterial activity against Gram+ and Gram- strains including S. aureus and E. coli	2	Bello et al. (2011), flavonoid glycoside
					Egwapet, Egwapit (T)	SA153	L	cough (vet)	leaf tea administered orally	145	Kigen et al. (2019)	1	1
						SA369	L	hernia	leaves mixed with Fadogia glaberima leaves, pounded and mixed with water	145		1	0	1	Amos et al. (1998), smooth muscle relaxant; Amos et al. (2003), antihypertensive activity	2	Amos et al. (1998), flavonoids, tannins and anthraquinones
						SA369	L	measles	leaf decoction used to bathe a patient with measles	145		1	0
						SA589	L	measles	fresh leaves boiled, the 'tea' used to clean the mouth	145				1
Sarcocephalus latifolius (Sm.) E.A.Bruce	0.74	5	5	0.714286	Ebele, Ibele (L)	SA282	R	hernia	root paste taken orally to treat hernia	169	Kamanetesi et al. (2011), Kaboré et al. (2014), Tabuti et al. (2003)	1	3		Abreu & Pereira (2001), antihypertensive activity		Abreu & Pereira (2001) and Shigemori et al. (2003), indole alkaloids
					Ibele (A)	SA375	R	hernia	root paste mixed with water or beer and drunk	169
					Eutudolei (T)	SA246	R	pain	root paste applied to incisions, or taken orally, as analgesic 'for any pains'	169	Burkhill (1997) 4:617 (multiple sources)	1	1		Boumendjel et al. (2013) and Boucherle et al. 2016, analgesic activity		Boumendjel et al. (2013), tramadol; Boucherle et al. 2016, indoloquinolizidine alkaloids
						DN452	R	prolapse	root paste used to treat rectal prolapse [also believed to be a result of cutting the tree]	169	Kamanetesi et al. (2011), piles; Oryema et al. (2010), 'anal problems'; Okello and Ssegawa (2007), 'enema'; Adjanohoun et al. (1993) via PRELUDE	1	4		Abreu & Pereira (2001), antihypertensive activity		Abreu & Pereira (2001), indole alkaloids
						SA462	R	STD	root paste mixed with water, taken orally to treat STDs in general	169	Kamanetesi et al. (2011), Abreu et al. (1999); Burkhill (1997) 4:617, syphilis; Opio et al. (2017) as Canthium lactescens (Hiern) [syn. Afrocanthium lactescens (Hiern) Lantz)]	1	4		Ahoyo et al. 2019 and Boucherle et al. 2016, antimicrobial activity against Gram+ and Gram- strains, antifungal activity against Candida albicans		Ajiboye et al. (2019), triterpenoid glycosides, ethyl glucoside, monoterpene indole alkaloids, and sterol; ; Boucherle et al. (2016), indoloquinolizidine alkaloids
						SA462	R	swelling	root paste mixed with water, taken orally for 'swollen thighs'	169	Burkhill (1997) 4:617, diuretic (multiple sources)	1	1		Agbodjogbe et al. (2015), diuretic and natriuretic activities	1	Agbodjogbe et al. (2015): alkaloids, tannins, flavonoids, saponosides, triterpenoids
						SA462	R	urinary	root paste mixed with water, taken orally as a diuretic	169		1	0	1
Spermacoce princeae (K.Schum.) Verdc.	0.19	3	1	0.285714	Etakalar,	SA177	L	ringworm	leaf juice or paste applied to skin to treat ringworm	186	Tugume et al. (2016), Kayonga et al. (1987) via PRELUDE	1	1				Luo et al. (2017), anthraquinone and naphthoquinone in S. latifolia; Ferreira et al. (2012), indole alkaloids; Jeruto et al. (2011) and Onyango (2017): alkaloids, saponins, terpenoids, flavonoids, tannins and glycosides
					Etakalere (T)	SA474	L	ringworm	dried leaf paste (powder) mixed with oil, used to treat ringworm	186		1
						SA583	L	dermatitis	leaf juice, or dried leaf decoction, applied to skin to treat 'skin rashes'	186		1	0	1
Rutaceae
Harrisonia abyssinica Oliv.	0.55	7	5	0.857143	Akere, Okutu Akeri (L)	PO1	L	cough	young leaves chewed to treat cough	109	Burkhill (2000) 5:89, pounded root boiled	1	1		Baldé et al. (1995), antibacterial and antiviral activity of root and stem-bark extracts; Bene et al. (2019), antioxidant and enzyme inhibition activity	2	Champagne et al. 1992, limonoids; Baldé et al. (1995), limonoids, steroids and chromones (coumarin isomers)
					Opedo (A)	LA28	L	cough	young leaves chewed to treat cough	109	Burkhill (2000) 5:89, pounded root boiled	1
					Ekerei, Ekeroi (T)	SA326	L	postnatal	young leaves are put into a sauce of pigeon peas, and given to a woman who has just given birth	109		1	0	1
						CE56	L	stings	leaves used as first aid on wasp stings	109	Antivenom: Oryema et al. (2010), Tabuti et al. (2003); Burkhill (2000) 5:89	1	3		Nthiga et al. (2016), antinociceptive activity of stem bark extracts	1	Rajab et al. (1999), tetranortriterpenoid; Baldé et al. (1995), stem bark steroids (sterols and ketosteroids); Baldé et al. (2000), steroids
						LA28	R	diarrhoea	root paste decoction taken orally to treat diarrhea in children	109	Geissler et al. (2002), Dery et al. (1999)	1	2		Johns et al. (1995), antimicrobial activity against Giardia lamblia; Kilonzo & Munisi (2021), antibacterial activity against S. aureus, Enterococcus faecium and Streptococcus uberis	2	Kilonzo & Munisi (2021): alkaloids, terpenoid, flavonoid, tannin and saponin
						SA322	R	stomach	root paste taken orally to treat stomach ache	109	Opio et al. (2017), Oryema et al. (2010), Dery et al. (1999), Johns et al. (1990, 1995); Burkhill (2000) 5:89; Kokwaro (1976) 203-4: whole plant extract	1	6			2
						CE56	R	stomach	root paste diluted with warm water, taken orally to treat stomach ache	109		1
						CE56	R	measles	root paste diluted with warm water, taken orally	109	Tra Bi Fézan (1997) via PRELUDE	1	1		Baldé et al. (1995), antiviral activity; Nthiga et al. (2016), antinociceptive activity of stem bark extracts		Baldé et al. (1995), steroids, limonoids and chromones (coumarin isomers); Bene et al. (2019): cycloterpenes, chromones, limonoids, and tetranortriterpenoid
						SA494	R	measles	root paste mixed with Carissa spinarium, taken orally	109		1
Vepris nobilis (Delile) Mziray	0.29	1	1	0.142857	Ekudep (T)	CE49	L	measles	young leaves are pounded and steamed, the vapour inhaled to treat measles in children	205	Kokwaro (1976) p 197, for fever	1	1
						CE49	R	measles	root decoction (pounded root soaked in boiling water, and sieved), taken orally	205	Omujal et al. (2020)	1	1		Omujal et al. (2020), antiinflammatory activity of root bark extract	1	Omujal et al. (2020): sesquiterpenes, furaquinoline alkaloids, steroid glycosides, coumarin derivatives and flavonoids
Zanthoxylum chalybeum Engl.	0.26	5	3	0.571429	Eusuk (T)	CE23	B	measles	both bark and roots may be dried, pounded / crushed and mixed with water, taken orally	211		1	0	1	Olila et al. (2002), antiviral activity of seed extract and not root bark against measles virus (Edmonston and Swartz strains)		Olila et al. (2002), alkaloid (skimmianine) in seed extract; Anza et al. (2012): alkaloids, flavonoids, terpenoids, tannins and anthraquinones
					Okore (E)	CE23	R	measles	both bark and roots may be dried, pounded / crushed and mixed with water, taken orally	211		1	0	1
						SA357	F	cough	hot water infusion of fruits and/or roots administered orally to treat cough, in animals	211	Tabuti et al. (2010), Dery et al. (1999); Asiimwe et al. (2021), Z. leprieurii	1			Ocheng (2015), root bark antibacterial; Stangeland et al. (2010), antioxidant activity of bark	2	Anza et al. (2012): alkaloids, flavonoids, terpenoids, tannins and anthraquinones
						SA357	R	cough	hot water infusion of fruits and/or roots taken orally	211		1	2
						SA352	R	cough	root paste decoction, mixed with Commiphora africana, taken orally	211		1
						CE23	S	cough	seeds crushed with water and taken orally	211		1	0	1
						SA396	R	toothache	root paste applied to tooth to treat toothache	211	Asiimwe et al. (2021), Augustino et al. (2011), Geissler et al. (2002), Dery et al. (1999); Ocheng (2015), stem bark chewed for toothache	1	5		Prempeh & Mensa-Attipoe (2008): analgesic activity of root bark extract of Z. xanthoxyloides [sic]; Schultz et al. (2021), antiinflammatory activity via COX-2/PGH2 inhibition	2
Sapindaceae
Sapindus saponaria L.	0.25	1	1	0.142857	Enyama (T)	CE40	B	worms (vet)	roots and bark administered in feed as anthelmintic for cattle	168	Jola & Escobar (2019)	1	1		Correa et al. (2014), in vitro leishmanicidal and trypanocidal activity of fruit resin extract	1	Correa et al. (2014), saponins; Pelegrini et al. (2008), acetylated triterpenic saponin and acyclic sesquiterpene oligoglycosides
Sapotaceae
Vitellaria paradoxa C.F.Gaertn. subsp. nilotica (Kotschy) A.N.Henry, Chithra & N.C.Nair	0.44	1	1	0.142857	Yaa (A)	SA258	B	diarrhoea	bark powder taken orally	207	Ojo et al. (2021), Kamatenesi et al. (2011), Masters (2008), Burkhill (2000) 5:64; Veterinary: Offiah et al. (2011), Gradé et al. (2009), Adjanohoun et al. (1980) via PRELUDE	1	7		Abubakar et al. (2013); Eyong et al. (2015), anti-inflammatory activity	2	Sinan et al. (2020), flavonoid (luteolin) and myricetin glucosides; Eyong et al. (2015) and Talla et al. (2016), alkaloids, flavonoids, saponins, phenolics, coumarins and triterpenes
Solanaceae
Physalis minima L.	0.34	1	1	0.142857	Etaagole (T)	SA485	L	postpartum	leaf paste applied to umbilical cord of newborn	156		1	0	1	Shariff et al. (2006), Patel et al. (2011) and Nathiya & Dorcus (2012), antimicrobial activity; Khan et al. (2009): anti-inflammatory, analgesic and antipyretic activities	4	Nathiya & Dorcus (2012): alkaloids, anthraquinones, flavonoids, cardiac glycosides, phenols, quinones, saponins, steroids, tannins and terpenoids; Karpagasundari & Kulothungan (2014), phenolics
Solanum incanum L.	0.41	5	5	0.714286	Ocokocok (L)	SA310	F	ear	boiled fruit decoction applied to ear canal to treat earache	184	Okello et al. (2010), Oryema et al. (2010); Kamanetesi et al. (2011), root; Asiimwe et al. (2021), S. campylacanthum; Kokwaro (1976) p 205, leaf	1	4		Beaman-Mbaya and Muhammed (1976), antibiotic activity of fruit extracts against against gram-positive and gram-negative organisms, yeasts and dermatophytes; Ravichandran & Yetayih (2021), antibacterial activity against E. coli and K. pneumonia, S. pyogenes, and S. aureus	2	Kaunda & Zhang (2019, 2020): steroidal saponins, steroidal alkaloids, terpenes, flavonoids, lignans, sterols, phenolics, and coumarins
					Ocok (A)	SA173	F	eye	fruit juice applied to eye to treat infection	184	Tabuti et al. (2003), cataract; Abbiw (1990) p. 152, boiled root (corrosive in large doses)	1	2
						SA409	F	eye	fruit juice applied to eye to treat eye infection
					Etulelut (T)	SA173	F	eye (vet)	fruit juice applied to eye to treat veterinary eye infection	184	Ejobi et al. (2007), veterinary conjuinctivitis; Tabuti et al. (2003a), veterinary cataract	1	2
					Ococok (E)	SA409	F	eye (vet)	fruit juice applied to eye to treat veterinary eye infection	184
						SA409	F	wound	fruit juice applied to wound as topical disinfectant	184	Kokwaro (1976) p 205, Abbiw (1990) p. 134	1	2
						LA29	F	toothache	fruit juice mixed with parrafin to make drops applied to tooth	184	Oryema et al. (2010), Kareru et al. (2007); Kokwaro (1976) p 205, roots; Geissler et al. (2002), S. nigrum leaf	1	4		Mwonjoria et al. (2014), antinociceptive activity by inhibition of acetylcholinesterase, a key enzyme in nerve impulse transmission; Pandurangan et al. (2010), antinociceptive activity of steroid alkaloids isolated from S. trilobatum	2	Eltayeb et al. (1997), steroidal alkaloid (solasodine)
						SA356	R	diarrhoea	root paste diluted with water, taken orally	184	Njoroge et al. (2007); Asiimwe et al. (2021), S. campylacanthum	1	1		Manase et al. (2012), antioxidant activity of root extract		Manase et al. (2012), steroid glycosides; Abebe et al. (2014), polyphenols, flavonoids, glycosides, phytosterols, saponins, triterpenes, tannins and steroids; Kaunda & Zhang (2019): steroidal saponins, terpenes, flavonoids, and phenolics
						SA409	R	diarrhoea	root paste diluted with water, taken orally	184
						SA409	R	diarrhoea	root paste diluted with water and applied as an enema to treat diarrhea	184
						SA173	R	stomach	root paste diluted with water, taken orally for stomach ache	184	Opio et al. (2017); Augustino et al. (2011), Oryema et al. (2010), Iwalewa et al. (2007); Kokwaro (1976) p 205; Okello et al. (2010), abdominal pains; Abbiw (1990) p. 188, root	1	7
Vitaceae
Cissus cornifolia Planch.	0.18	2	2	0.285714	Amuru Gweno (L)	SA314	R	swelling	root paste applied to skin to treat boils (reduce swelling)	54	Oryema et al. (2010), C. quadrangularis	1	1		Musa et al. (2015), antimicrobial activity against S. aureus, S. typhi, and C. albicans; Borquaye et al. (2020), antiinflammatory and antioxidant activities	2	Musa et al. (2015), prenylated benzo-lactone; Borquaye et al. (2020): alkaloids, flavonoids, terpenoids, triterpenoids, glycosides, coumarins and saponins
Cyphostemma adenocaule Desc. ex Wild & R.B.Drumm.	0.45	1	1	0.142857	Emoros (T)	SA144	L	debility	leaves consumed in sauce 'you cannot get sick after eating'	76	Oryema et al. (2010), root and leaf of C. serpens as 'tonic'; Bello et al. (2019), treatment of pneumonia, malaria, tuberculosis, measles, yellow fever and other systemic ailments	1	2		Abebe et al. (2021), stimulatory cell-mediated immune response (enhancement of delayed-type hypersensitivity, organ index, and blood cell count) via antioxidant activity	1	Chouna et al. (2016), triterpenoids; Bello et al. (2021): coumarins, saponins, flavonoids, flavonoid glycosides and phenols
Zygophyllaceae
Balanites aegyptiaca (L.) Delile	0.45	1	1	0.142857	Ecomai (T)	CE13	La	eye (vet)	'Latex' (resin or gum) is 'used as eye drops for bulls that are hurt'	35	Gradé et al. (2009), dried exudate ('sap')	1	1		Kashari et al. (2021), antibacterial activity of stem sap against S. aureus; Speroni et al. (2005), anti-inflammatory, anti-nociceptive and antioxidant activities of bark extract	2	Chapagain & Wiesman (2006) and Murthy et al. (2020), steroidal saponins in bark extract
					#REF!							263	403	70	193
* Key to Part(s) used: A - aerial parts; B – bark; Br – branch; Bu – bulb; F – fruit; Fi – fibre; Fl – flower; L – leaf; La – latex; P – whole plant; R – root; S – seed;													375
St - stem; T - tuber

## Sheet: Supplementary References
Supplementary Dataset References
Aba, P. E. (2017). The Biochemical Effects of Cussonia arborea Root Bark Extract in Alloxan-Induced Diabetic Rats (Doctoral dissertation). Department of Veterinary Physiology and Pharmacology, University of Nigeria: Nsukka.
Aba, P. E., & Asuzu, I. U. (2016). Effects of Administration of Methanol Root Bark Extract of Cussonia arborea on Serum Biochemical Markers of Kidney Damage and Renal Histomorphology of Alloxan-induced Diabetic Rats. J Adv Med Pharm Sci 5(2): 1-9.
Abad, M. J., Bermejo, P., Carretero, E., Martinez-Acitores, C., Noguera, B., & Villar, A. (1996). Antiinflammatory activity of some medicinal plant extracts from Venezuela. J Ethnopharmacol, 55(1), 63-68.
Abbiw, D. K. (1990). Useful plants of Ghana. Intermediate Technology Publications and Royal Botanic Gardens: Kew.
Abdulkabir, O. (2014). Isolation and characterisation of secondary metabolites from Dioclea reflexa (Hook F.) and Cussonia arborea (Hochst) (Doctoral dissertation). Department of Chemistry, University of Ibadan.
Abebe, D., Periasamy, G., Karim, A., & Bitew, H. (2021). Evaluation of the Effect of Hydroethanolic Root Extract and Solvent Fractions of Cyphostemma adenocaule (Steud. ex A. Rich) Descoings ex Wild & Drummond on Cell-Mediated Immune Response and Blood Cell Count in Mice. J Evid Based Complementary Altern Med (2021): 1-6.
Abebe, H., Gebre, T., & Haile, A. (2014). Phytochemical investigation on the roots of Solanum incanum, Hadiya zone, Ethiopia. J Med Plants, 2, 83-93.
Abegaz, B. M., Tadesse, M., & Majinda, R. (1991). Distribution of sesquiterpene lactones and polyacetylenic thiophenes in Echinops. Biochem Syst Ecol, 19(4), 323-328.
Abreu, P. & Pereira A. (2001) New Indole Alkaloids from Sarcocephalus latifolius, Natural Product Letters, 15(1): 43-48.
Abreu, P. M., Martins, E. S., Kayser, O., Bindseil, K. U., Siems, K., Seemann, A., & Frevert, J. (1999). Antimicrobial, antitumor and antileishmania screening of medicinal plants from Guinea-Bissau. AFC Phytomedicine, 6(3), 187-195.
Abubakar, K., Abdulkadir, R., Etuk, E. U., & Famoriyo, P. O. (2013). Evaluation of the antidiarrheal effect of Vitellaria paradoxa Gaertn F (Sapotaceae) stem bark extract. Evaluation, 15, 1-5.
Abukakar, M. G., Ukwuani, A. N., & Shehu, R. A. (2008). Phytochemical screening and antibacterial activity of Tamarindus indica pulp extract. Asian J. Biochem., 3(2), 134-138.
Acquaviva, R., Di Giacomo, C., Vanella, L., Santangelo, R., Sorrenti, V., Barbagallo, I., ... & Iauk, L. (2013). Antioxidant activity of extracts of Momordica foetida Schumach. et Thonn. Molecules, 18(3), 3241-3249.
Adebayo, O. L., & Osman, K. (2012). A comparative evaluation of in vitro growth inhibitory activities of different solvent extracts of some medicinal plants in Northern Ghana against selected human pathogens. IOSR Journal of Pharmacy 2(2): 199-206.
Adebolu, T. T., & Oladimeji, S. A. (2005). Antimicrobial activity of leaf extracts of Ocimum gratissimum on selected diarrhea causing bacteria in southwestern Nigeria. Afr J Biotechnol, 4(7), 682-684.
Adedapo, A. A., Sofidiya, M. O., Maphosa, V., Moyo, B., Masika, P. J., & Afolayan, A. J. (2008). Anti-inflammatory and analgesic activities of the aqueous extract of Cussonia paniculata stem Bark. Rec Nat Prod, 2(2), 46.
Adeshina, G., Okeke, C. L., Onwuegbuchulam, N., & Ehinmidu, J. (2009). Preliminary studies on antimicrobial activities of ethanolic extracts of Ficus sycomorus Linn. and Ficus platyphylla Del. (Moraceae). Int. J. Biol. Chem. Sci, 3(5).
Adjanohoun, E., M.R.A. Ahyi, L. Ake Assi , L. Dan Dicko, H. Daouda, M. Delmas, S. de Souza, M. Garba, S. Guinko, A. Kayonga, D. N'Glo, J.-L. Reynal, M. Saadou (1980). Contribution aux études ethnobotaniques et floristiques au Niger. Agence de coopération culturelle et technique, (A.C.C.T.), Paris, 250 p. From the data bank PHARMEL 2 (ref. HP 10), cited in PRELUDE (ref. HA 06).
Adjanohoun, E., Adjakidje, V., Ahyi, M. R. A., Akpagana, K., Chibon, P., El-Hadji, A., ... & Taffame, K. K. (1986). Contribution aux études ethnobotaniques et floristiques au Togo. Agence de coopération culturelle et technique (ACCT), Paris, 671 pp. From the data bank PHARMEL 2 (ref. HP 10), cited in PRELUDE (ref. HA 07).
Adjanohoun, J. E., Ahyi, M. R. A., Ake Assi, L., Alia, A. M., Amai, C. A., Gbile, Z. O., ... & Morakinyo, O. (1993). Contribution to ethnobotanical and floristic studies in Uganda. Organization of African Unity: Scientific Technical & Research Commission. O.U.A./C.S.T.R., Lagos. From the data bank PHARMEL 2 (ref. HP 10), cited in PRELUDE (ref. HA 20).
Adzu, B., Abubakar, M. S., Izebe, K. S., Akumka, D. D., & Gamaniel, K. S. (2005). Effect of Annona senegalensis rootbark extracts on Naja nigricotlis nigricotlis venom in rats. J Ethnopharmacol, 96(3), 507-513.
Adzu, B., Abbah, J., Vongtau, H., & Gamaniel, K. (2003). Studies on the use of Cassia singueana in malaria ethnopharmacy. J Ethnopharmacol, 88(2-3), 261-267.
Agbankpé, A. J., Dougnon, T. V., Bankolé, H. S., Yèhouénou, B., Yédomonhan, H., Lègonou, M., & Dougnon, T. J. (2014). Etude ethnobotanique des légumes feuilles thérapeutiques utilisés dans le traitement des diarrhées au sud-Bénin (Afrique de l’Ouest). Int J Biol Chem Sci, 8(4), 1784-1795.
Agbodjogbe, W. K. D. D., Aïkpe, J. F. A., Ayedoun, M. A., Assogba, F. M., Dansou, P. H., & Gbenou, J. D. (2015). Diuretic and natriuretic activities from ten medicinal plants used in south Benin. J. Chem. Pharm. Res., 7(12), 1145-52.
Agyare, C., Dwobeng, A. S., Agyepong, N., Boakye, Y. D., Mensah, K. B., Ayande, P. G., & Adarkwa-Yiadom, M. (2013). Antimicrobial, antioxidant, and wound healing properties of Kigelia africana (Lam.) Beneth. and Strophanthus hispidus DC. Adv Pharmacol Sci, 2013.
Ahamed, M. B. K., Krishna, V., & Dandin, C. J. (2010). In vitro antioxidant and in vivo prophylactic effects of two γ-lactones isolated from Grewia tiliaefolia against hepatotoxicity in carbon tetrachloride intoxicated rats. Eur. J. Pharmacol., 631(1-3), 42-52.
Ahmed, I., Gadir, S., Elgilany, E., & Abdallah, T. (2016). Commiphora Africana resin phytochemical analysis & some biological aspects. European Journal of Medicinal Plants, 13(3), 1-11.
Ahoyo, C. C., Deguenon, P. M., Dah-Nouvlessounon, D., Sina, H., Houehanou, T. D., Yaoitcha, A. S., ... & Houinato, M. R. (2019). Comparative in vitro antimicrobial effect of Sarcocephalus latifolius (Sm.) EA Bruce leaves and roots on foodborne pathogens. Afr. J. Microbiol. Res., 13(22), 357-368.
Ainslie, J. R. (1937). A List of Plants Used in Native Medicine in Nigeria. Imperial Forestry Institute, University of Oxford. Cited in PRELUDE (ref. HA 1k).
Ajah, K. U., Asomugha, O. A., Ifedigbo, C. P., Umeh, K. C., Obidiegwu, O. C., Ajaghaku, A. A., ... & Okoye, F. B. C. (2021). Evaluation of the antioxidant potentials of extract and fractions of Vitex doniana fruit and identification of the bioactive metabolites using HPLC-DAD-MS analysis. GSC biol. pharm. sci., 17(1), 160-175.
Ajali, U., & Chukwurah, B. K. C. (2004). Antimicrobial activity of Securidaca longipedunculata. Phytomedicine, 11(7-8), 701-703.
Ajiboye, A. T., Asekun, O. T., Familoni, O. B., Ali, Z., Wang, Y. H., Ghanadian, M., ... & Khan, I. A. (2019). Phytochemicals isolated from the root bark of Sarcocephalus latifolius (Sm.) EA Bruce. Biochem. Syst. Ecol., 86, 103909.
Akinjogunla, O. J., Umo, A. N., Okon, M. U., & Akaka, B. C. (2020). Nymphaea lotus and Phyllanthus amarus: Thin layer chromatography, alkaloidal fractions and antimicrobial activities on multidrug resistant organisms associated with middle ear infection. Niger. J. Pharm. Sci. Res., 9(1), 1-9.
Akinmoladun, A. C., Ibukun, E. O., Afor, E., Obuotor, E. M., & Farombi, E. O. (2007). Phytochemical constituent and antioxidant activity of extract from the leaves of Ocimum gratissimum. J. Sci. Res. Essay., 2(5), 163-166.
Alcázar Magaña, A., Kamimura, N., Soumyanath, A., Stevens, J. F., & Maier, C. S. (2021). Caffeoylquinic acids: Chemistry, biosynthesis, occurrence, analytical challenges, and bioactivity. The plant journal, 107(5), 1299-1319.
Alhassan, A. M., Ahmed, Q. U., Malami, I., & Zakaria, Z. A. (2021). Pseudocedrela kotschyi: A review of ethnomedicinal uses, pharmacology and phytochemistry. Pharm. Biol., 59(1), 955-963.
Aliyu, A. B., Koorbanally, N. A., Moodley, B., & Chenia, H. Y. (2020). Sesquiterpene lactones from Polydora serratuloides and their quorum sensing inhibitory activity. Nat. Prod. Res., 1-7.
Amenu, J. D., Neglo, D., & Abaye, D. A. (2020). Comparative study of the antioxidant and antimicrobial activities of compounds isolated from solvent extracts of the roots of Securinega virosa. J. Biosci. Med., 7(08), 27.
Amir, H. M., Grace, O. M., Wabuyele, E., & Manoko, M. L. K. (2019). Ethnobotany of Aloe L. (Asphodelaceae) in Tanzania. S. Afr. J. Bot., 122, 330-335.
Amlabu, E., Ebinbin, A., & Amlabu, W. (2014). Detoxification of Echis ocellatus venom-induced toxicity by Annona senegalensis Pers. J. Complement. Integr. Med., 11(2), 93-97.
Amos, S., Akah, P. A., Binda, L., Enwerem, N. M., Ogundaini, A., Wambebe, C., ... & Gamaniel, K. S. (2003). Hypotensive activity of the ethanol extract of Pavetta crassipes leaves. Biol. Pharm. Bull., 26(12), 1674-1680.
Amos, S., Okwuasaba, F. K., Gamaniel, K., Akah, P., & Wambebe, C. (1998). Inhibitory effects of the aqueous extract of Pavetta crassipes leaves on gastrointestinal and uterine smooth muscle preparations isolated from rabbits, guinea pigs and rats. J Ethnopharmacol, 61(3), 209-213.
Anam, E. M. (2001). Anti-inflammatory activity of compounds isolated from the aerial parts of Abrus precatorius (Fabaceae). Phytomedicine 8(1): 24-27.
Annan, K., & Dickson, R. (2008). Evaluation of wound healing actions of Hoslundia opposita vahl, Anthocleista nobilis G. Don. and Balanites aegyptiaca L. J. Sci. Technol., 28(2), 26-35.
Anthoney, S. T., Ngule, C. M., & Obey, J. (2013). Phytochemical analysis of Vernonia adoensis leaves and roots used as a traditional medicinal plant in Kenya. Int J Pharm Biol Sci, 3(3), 2230-7605.
Anywar, G., Tugume, P., & Kakudidi, E. K. (2021). A review of Aloe species used in traditional medicine in East Africa. S. Afr. J. Bot. 000(2021): 1-15.
Anywar G, van’t Klooster CI, Byamukama R, Wilcox M, Nalumansi PA, de Jong J, Rwaburindori P, Kiremire BT. (2016). Medicinal plants used in the treatment and prevention of malaria in Cegere Sub-County, Northern Uganda. Ethnobot. Res. Appl.. 14, 505-16
Anza, M., Haile, E., Tadesse, S., Mammo, F., & Endale, M. (2014). A coniferyl alcohol derivative from the roots of Zanthoxylum chalybeum. J. Coast. Life Med., 2(12), 970-974.
Apak, L. & Olila D. (2006). The in-vitro antibacterial activity of Annona senegalensis, Securidacca longipendiculata and Steganotaenia araliacea-Ugandan medicinal plants. Afr. Health Sci., 6(1), 31-35
Arbonnier, M., & Trees, S. (2004). Lianas of West African dry zones. CIRAD, Paris.
Arkhipov, A., Sirdaarta, J., Rayan, P., McDonnell, P. A., & Cock, I. E. (2014). An examination of the antibacterial, antifungal, anti-Giardial and anticancer properties of Kigelia africana fruit extracts. Phcog Commn., 4(3).
Ashokkumar, K. (2015). Gloriosa superba (L.): a brief review of its phytochemical properties and pharmacology. Int J Pharmacogn Phytochem Res, 7(6),1190-1193
Asiimwe, S., Namukobe, J., Byamukama, R., & Imalingat, B. (2021). Ethnobotanical survey of medicinal plant species used by communities around Mabira and Mpanga Central Forest Reserves, Uganda. Trop Med Health, 49(1), 1-10.
Asongalem, E. A., Foyet, H. S., Ngogang, J., Folefoc, G. N., Dimo, T. & Kamtchouing, P. (2004). Analgesic and antiinflammatory activities of Erigeron floribundus. J Ethnopharmacol, 91(2-3), 301-308.
Augustino S, Hall JB, Makonda FB, Ishengoma RC. (2011). Medicinal resources of the Miombo woodlands of Urumwa, Tanzania: plants and its uses. J. Med. Plant Res. 5(27):6352-72.
Awas, E., Omosa, L. K., Midiwo, J. O., Ndakala, A., & Mwanik, J. (2016). Antioxidant activities of flavonoid aglycones from Kenyan Gardenia ternifolia Schum and Thonn. J. Pharm. Biol. Sci, 11, 136-141.
Ayo, R. G. (2010). Phytochemical constituents and bioactivities of the extracts of Cassia nigricans Vahl: A review. J. Med. Plant Res., 4(14), 1339-1348.
Ayo, R. G., Amupitan, J. O., Ndukwe, I. G., & Audu, O. T. (2009). Some chemical constituents of the leaves of Cassia nigricans Vahl. Afr. J. Pure Appl. Chem., 3(11), 208-211
Babiaka, S. B., Ntie-Kang, F., Ndingkokhar, B., Mbah, J. A., Sippl, W., & Yong, J. N. (2015). The chemistry and bioactivity of Southern African flora II: flavonoids, quinones and minor compound classes. RSC Advances, 5(71), 57704-57720.
Baerts, M., & Lehmann, J. (1991). Plantes médicinales vétérinaires de la région des crêtes Zaïre-Nil au Burundi (Vol. 21). Musée royal de l'Afrique centralee, Tervuren. Ann. Sc. Eco., Vol. 21, 133 p. From the data bank PHARMEL 2 (ref. HP 10), cited in PRELUDE (ref. VB 02).
Baerts, M., & Lehmann, J. (1989) in PRELUDE. Guerisseurs et plantes medicinales de la region de Cretes Zaire-Nil au Burundi...Ann. Sc. Eco., Vol. 18, 214 p., (1989) From the data bank PHARMEL 2
Baldé, E. S., Megalizzi, V., Traoré, M. S., Cos, P., Maes, L., Decaestecker, C., ... & Baldé, A. M. (2010). In vitro antiprotozoal, antimicrobial and antitumor activity of Pavetta crassipes K. Schum leaf extracts. J Ethnopharmacol, 130(3), 529-535.
Baldé, A. M., Apers, S., De Bruyne, T. E., Van Den Heuvel, H., Claeys, M., Vlietinck, A. J., & Pieters, L. A. (2000). Steroids from Harrisonia abyssinica. Planta Med., 66(01), 67-69.
Baldé, A. M., Pieters, L., De Bruyne, T., Geerts, S., Berghe, D. V., & Vlietinck, A. (1995). Biological investigations on Harrisonia abyssinica. Phytomedicine, 1(4), 299-302.
Baltazary, G., & Nshimo, C. M. (2010). In vitro antimicrobial activity of Albizia amara leaves from Lindi region, Tanzania. TaJONAS 2021 1(1): 35-42.
Bando, D. C., Ogu, E. O., Nuhu, I., Suleiman, A. D., Tubasen, H. N., Funu, K., Jesse, P.S. & Segun, R. A. (2020). Anti-hemorrhagic Activity of Wild Custard Apple (Annona senegalensis) Ethanolic Leaf Extract on Spitting Cobra (Naja negricollis) Metalloprotease. ASRJETS, 70(1), 77-89.
Barnard, D. L., Xu, Z. Q., Stowell, V. D., Yuan, H., Smee, D. F., Samy, R., ... & Flavin, M. T. (2002). Coumarins and pyranocoumarins, potential novel pharmacophores for inhibition of measles virus replication. Antivir. Chem. Chemother., 13(1), 39-59.
Bayu, E., Assefa, G., & Alemseged, M. (2018). Medicinal use, method of administration and phytochemicals in Zehneria scabra. Journal of Medicinal Plants, 6(5), 114-116.
Beaman-Mbaya, V., & Muhammed, S. I. (1976). Antibiotic action of Solanum incanum Linnaeus. Antimicrob. Agents Chemother., 9(6), 920-924.
Bekele-Tesemma, A., A. Birnie & B. Tengnäs (1993). The useful trees and shrubs for Ethiopia: Identification, propagation and management for agricultural and pastoral communities. Technical handbook n° 5. Regional Soil Conservation Unit. Swedish International Development Authority: Addis Abeba. 472 pp.
Bello, O. M., Ogbesejana, A. B., Dada, O. A., Bello, O. E., & Bello, M. O. (2021). Bioactive Compounds of Swahili [Cyphostemma adenocaule (Steud. ex A. Rich.) Desc. ex Wild and RB Drumm.]. In: Bioactive Compounds in Underutilized Vegetables and Legumes (pp. 211-224). Springer, Cham.
Bello, O. M., Jagaba, S. M., Bello, O. E., Ogbesejana, A. B., Dada, O. A., Adetunji, C. O., & Abubakar, S. M. (2019). Phytochemistry, pharmacology and perceived health uses of non-cultivated vegetable Cyphostemma adenocaule (Steud. ex A. Rich.) Desc. ex Wild and RB Drumm: A review. Sci. Afr., 2, e00053.
Bello, I., Shehu, M. W., Musa, M., Asmawi, M. Z., & Mahmud, R. (2016). Kigelia africana (Lam.) Benth. (Sausage tree): Phytochemistry and pharmacological review of a quintessential African traditional medicinal plant. J Ethnopharmacol, 189, 253-276.
Bello, I. A., Ndukwe, G. I., Audu, O. T., & Habila, J. D. (2011). A bioactive flavonoid from Pavetta crassipes K. Schum. Org Med Chem Lett, 1(1), 1-5.
Bene, K., Sinan, K. I., Zengin, G., Diuzheva, A., Jekő, J., Cziáky, Z., ... & Mahomoodally, M. F. (2019). A multidirectional investigation of stem bark extracts of four African plants: HPLC-MS/MS profiling and biological potentials. J. Pharm. Biomed. Anal., 168, 217-224.
Berto, C., Maggi, F., Nya, P. C. B., Pettena, A., Boschiero, I., & Dall'Acqua, S. (2014). Phenolic constituents of Erigeron floribundus (Asteraceae), a Cameroonian medicinal plant. Nat. Prod. Commun., 9(12), 1934578X1400901207.
Bitew, H., & Hymete, A. (2019). The genus Echinops: Phytochemistry and biological activities: A review. Front. Pharmacol., 10, 1234.
Borquaye, L. S., Laryea, M. K., Gasu, E. N., Boateng, M. A., Baffour, P. K., Kyeremateng, A., & Doh, G. (2020). Anti-inflammatory and antioxidant activities of extracts of Reissantia indica, Cissus cornifolia and Grosseria vignei. Cogent Biol., 6(1), 1785755.
Bossard, E. (1996). La médecine traditionnelle au centre et à l'ouest de l'Angola. Ministério da ciênciae da tecnologia. Instituto de investigaçâo cientifica tropical. Lisboa - p. 531, cited in PRELUDE (ref. HB 25M).
Boucherle, B., Haudecoeur, R., Queiroz, E. F., De Waard, M., Wolfender, J. L., Robins, R. J., & Boumendjel, A. (2016). Nauclea latifolia: biological activity and alkaloid phytochemistry of a West African tree. Nat. Prod. Rep., 33(9), 1034-1043.
Bouquet A, Debray M. (1974). Plantes médicinales de la Côte d'Ivoire. Travaux et Documents de l'ORSTOM
Bouquet A. Feticheurs et Medicines Traditionnelles du Congo Brazzaville Féticheurs et Médicines Traditionnelles du Congo Brazzaville, 1969. Mémoires ORSTROM 36:305pp.
Boumendjel, A., Sotoing Taïwe, G., Ngo Bum, E., Chabrol, T., Beney, C., Sinniger, V., ... & De Waard, M. (2013). Occurrence of the synthetic analgesic tramadol in an African medicinal plant. Angew. Chem., Int. Ed., 52(45), 11780-11784.
Braca, A., Politi, M., Sanogo, R., Sanou, H., Morelli, I., Pizza, C., & De Tommasi, N. (2003). Chemical composition and antioxidant activity of phenolic compounds from wild and cultivated Sclerocarya birrea (Anacardiaceae) leaves. J. Agric. Food Chem. , 51(23), 6689-6695.
Burkhill, HM (1985). The Useful Plants of West Tropical Africa, 2nd edn., vol. 1, Royal Botanic Gardens: Kew
Burkill, HM (1994). The Useful Plants of West Tropical Africa, 2nd edn., Volume 2: Families E-I. , Royal Botanic Gardens: Kew
Burkhill HM (1995). The Useful Plants of West Tropical Africa, 2nd edn., Vol. 3, Families J–L. , Royal Botanic Gardens: Kew
Burkhill HM (1997). The Useful Plants of West Tropical Africa, 2nd edn., Vol. 4, Families M-R. , Royal Botanic Gardens: Kew
Burkhill HM (2000). The Useful Plants of West Tropical Africa, 2nd edn., Vol. 5, Families S–Z. , Royal Botanic Gardens: Kew
Byamukama, R., Barbara, G., Namukobe, J., Heydenreich, M., & Kiremire, B. T. (2015). Bioactive compounds in the stem bark of Albizia coriaria (Welw. ex Oliver). Int. J. Biol. Chem. Sci, 9(2), 1013-1024.
Calixto, J. B., Yunes, R. A., & Rae, G. A. (1991). Effect of crude extracts from Leonotis nepetaefolia (Labiatae) on rat and guinea‐pig smooth muscle and rat cardiac muscle. J. Pharm. Pharmacol. , 43(8), 529-534.
Cao-Ngoc, P., Leclercq, L., Rossi, J. C., Hertzog, J., Tixier, A. S., Chemat, F., ... & Cottet, H. (2020). Water-based extraction of bioactive principles from blackcurrant leaves and Chrysanthellum americanum: A comparative study. Foods, 9(10), 1478.
Catarino L, Havik PJ, Romeiras MM (2016). Medicinal plants of Guinea-Bissau: Therapeutic applications, ethnic diversity and knowledge transfer. J Ethnopharmacol. 183:71-94.
Champagne, D. E., Koul, O., Isman, M. B., Scudder, G. G., & Towers, G. N. (1992). Biological activity of limonoids from the Rutales. Phytochemistry, 31(2), 377-394.
Chao, C. H., Cheng, J. C., Shen, D. Y., & Wu, T. S. (2014). Anti-hepatitis C virus dinorditerpenes from the roots of Flueggea virosa. J. Nat. Prod., 77(1), 22-28.
Chapagain, B. P., & Wiesman, Z. (2006). Phyto-saponins as a natural adjuvant for delivery of agromaterials through plant cuticle membranes. J. Agric. Food Chem. , 54(17), 6277-6285.
Chekole G, Asfaw Z, Kelbessa E (2015). Ethnobotanical study of medicinal plants in the environs of Tara-gedam and Amba remnant forests of Libo Kemkem District, northwest Ethiopia. J. Ethnobiol., 11(1):4.
Chevalier A. (1937). Une Enquête sur les Plantes médicinales de l'Afrique Occidentale. J. Agric. Tradit. Bot. Appl. 17(187):165-75.
Chhabra SC, Mahunnah RL (1994). Plants used in traditional medicine by Hayas of the Kagera region, Tanzania. Econ. Bot. 48(2):121-9.
Chhabra, S. C., Mahunnah, R. L. A., & Mshiu, E. N. (1990). Plants used in traditional medicine in Eastern Tanzania. III. Angiosperms (Euphorbiaceae to Menispermaceae). J Ethnopharmacol, 28(3), 255-283.
Chifundera, K. (1998). Livestock diseases and the traditional medicine in the Bushi Area, Kivu Province, Democratic Republic of Congo. Afr. Study Monogr., 19(1), 13-34.
Chinsembu KC (2016). Plants and other natural products used in the management of oral infections and improvement of oral health. Acta Trop. 154:6-18. 41
Chinyere, N. H., Milala, M. A., & Zannah, H. (2016). Effects of aqueous root extract of Annona senegalensis on Bitis arietans venom protease and phospholipase A2 activities. J. Pharm. Biomed. Anal., 6(8) 469-473
Chouna, J. R., Nardella, F., Lenta, B. N., Vonthron-Sénécheau, C., Nkeng-Efouet-Alango, P., & Sewald, N. (2016). Ceanothane-type triterpenoids from Cyphostemma adenocaule. Arch. Pharm. Res., 1-6.
Cissé, A., Gueye, M., Ka, A., Ndiaye, F., Koma, S., & Akpo, L. E. (2016). Ethnobotanique des plantes médicinales chez les bergers peuls de Widou Thiengoly de la commune de Téssékéré (Ferlo-Nord Sénégal). J. Appl. Biosci., 98, 9301-9308.
Correa, E., Quinones, W., Robledo, S., Carrillo, L., Archbold, R., Torres, F., ... & Echeverri, F. (2014). Leishmanicidal and trypanocidal activity of Sapindus saponaria. Bol. Latinoam. Caribe Plantas Med. Aromat., 13(4), 311-323.
Corsaro, M. M., Giudicianni, I., Lanzetta, R., Marciano, C. E., Monaco, P., & Parrilli, M. (1995). Polysaccharides from seeds of Strychnos species. Phytochemistry, 39(6), 1377-1380.
Daruty, C. (1886). Plantes Médicinales de l'Ile Maurice et des Pays Intertropicaux (p. 215).General Steam Printing Company: Maurice. Cited in PRELUDE (ref. HD 38) Online at: https://archive.org/details/b24400270
Deore, S.L., Khadabadi, S. S., Kamdi, K. S., & Ingle, V. P. (2009). In vitro anthelmintic activity of Cassia tora. Int. J. Chemtech Res. 1(2), 177-179.
Dery, B. B., Otsinya, R. and Ng’atigua, C. (1999). Indigenous knowledge of medicinal trees and setting priorities for their domestication in Shinyanga Region, Tanzania. World Agroforestry Centre: Nairobi.
Devi, D. R., Lakshna, S. S., Parvathi, S. V., & Hari, B. V. (2018). Investigation of wound healing effect of topical gel of Albizia amara leaves extract. S. Afr. J. Bot, 119, 400-409.
Dhawan, N. G., Khan, A. S., & Srivastava, P. (2013). A general appraisal of Leonotis nepetifolia (L) R. Br: an essential medicinal plant. Bull. Env. Pharmacol. Life Sci., 2(8), 118-121.
Dhetchuvi, M.- M. & J. Lejoly (1990). Contribution à la connaissance des plantes médicinales du Nord-Est du Zaïre. Mitt. Inst. Allg. Bot. Hamburg, 23 b, 991 - 1006, cited in PRELUDE (ref. HD 11).
Dinesha, R., Chikkanna, D., & Joshi, V. (2021). Metal ion chelation and anti-glycation properties of polysaccharides of Phyllanthus amarus plant. GSC biol. pharm. sci., 15(3), 349-353.
Dluya, T., Daniel, D., & Gaiuson, Y. (2015). Comparative biochemical evaluation of leaf extracts of Ficus sycomorus and Piliostigma thonningii plant. J. Med. Plants Stud., 3(5), 32-37.
Driberg, J. H. (1923). The Lango. TF Unwin Limited.
Dubey, N. K., Tiwari, T. N., Mandin, D., Andriamboavonjy, H., & Chaumont, J. P. (2000). Antifungal properties of Ocimum gratissimum essential oil (ethyl cinnamate chemotype). Fitoterapia, 71(5), 567-569.
Ejobi, F., Mosha, R. D., Ndege, S., & Kamoga, D. (2007). Ethno-veterinary medicinal plants of the Lake Victoria Basin: A bioprospection. J Anim Vet Adv. 6(2):257-261.
Eldeen, I. M. S., Elgorashi, E. E., & van Staden, J. (2005). Antibacterial, Anti-Inflammatory, Anti-Cholinesterase and Mutagenic Effects of Extracts Obtained from Some Trees Used in South African Traditional Medicine. J Ethnopharmacol, 102(3), 457-464.
El-Sayed, M. M., Mahmoud, M. A. A., El-Nahas, H. A. K., El-Toumy, S. A. H., El-Wakil, E. A., & Ghareeb, M. A. (2010). Bio-guided isolation and structure elucidation of antioxidant compounds from the leaves of Ficus sycomorus. Pharmacologyonline, 3(3), 317-32.
Eltayeb, E. A., Al-Ansari, A. S., & Roddick, J. G. (1997). Changes in the steroidal alkaloid solasodine during development of Solanum nigrum and Solanum incanum. Phytochemistry, 46(3), 489-494.
Epifano, F., Fiorito, S., & Genovese, S. (2013). Phytochemistry and pharmacognosy of the genus Psorospermum. Phytochem Rev., 12(4), 673-684.
Esatu, H., Alemayehu, I., Haile, E., Tadesse, S., Dekebo, A., & Endale, M. (2015). Phenolic glycosides from roots of Clerodendrum myricoides. Am. J. Essent., 3(1), 1-6.
Essiet, G. A., Christian, A. G., Ogbonna, A. D., Uchenna, M. A., Azubuike, E. J., & Michael, N. E. (1930). Antidiarrheal and antioxidant properties of ethanol leaf extract of Pseudocedrela kotschyi. J. Appl. Pharm. Sci., 6(3), 107-110.
Eyong, K. O., Foyet, H. S., Baïrys, G., Folefoc, G. N., Asongalem, E. A., Lagojda, A., & Lamshöft, M. (2015). A new ursane triterpenoic acid and other potential anti-inflammatory and anti-arthritic constituents from EtOAc extracts of Vitellaria paradoxa stem bark. J Ethnopharmacol, 174, 277-286.
Fankam, A. G., Kuiate, J. R., & Kuete, V. (2015). Antibacterial and antibiotic resistance modifying activity of the extracts from Allanblackia gabonensis, Combretum molle and Gladiolus quartinianus against Gram-negative bacteria including multi-drug resistant phenotypes. BMC Complement Altern. Med., 15(1), 1-12.
Fernandez de la Pradilla, C. (1985). Des plantes qui nous ont guéris. Jeunesse d'Afrique, Ouagadougou, Burkina Faso,Tome 1, 208 p., Tome 2, 101 p., Cited in PRELUDE (ref. HF 01).
Ferreira Júnior, J. C. F., Lemos, R. P. L., & Conserva, L. M. (2012). Chemical constituents from Spermacoce verticillata (Rubiaceae). Biochem. Syst. Ecol., 44, 208-211.
Flatie T, Gedif T, Asres K, Gebre-Mariam T (2009). Ethnomedical survey of Berta ethnic group Assosa Zone, Benishangul-Gumuz regional state, mid-west Ethiopia. J. Ethnobiol. 5(1):14.
Fotso W, G., Na-Iya, J., Mbaveng T, A., Ango Yves, P., Demirtas, I., Kuete, V., ... & Ngadjui T, B. (2019). Polyacanthoside A, a new oleanane-type triterpenoid saponin with cytotoxic effects from the leaves of Acacia polyacantha (Fabaceae). Nat. Prod. Res., 33(24), 3521-3526.
Frazão-Moreira A (2016). The symbolic efficacy of medicinal plants: practices, knowledge, and religious beliefs amongst the Nalu healers of Guinea-Bissau. J. Ethnobiol., 12(1):24.
Gadir, S. A., & Ahmed, I. M. (2014). Commiphora myrrha and Commiphora africana essential oils. J. Chem. Pharm., 6(7), 151-156.
Galvez, J., Zarzuelo, A., Crespo, M. E., Utrilla, M. P., Jimenez, J., Spiessens, C., & de Witte, P. (1991). Antidiarrhoeic activity of Sclerocarya birrea bark extract and its active tannin constituent in rats. Phytother Res, 5(6), 276-278.
Gebremariam, T., Abula, T., & Gebremariam, M. G. (2015). Antibacterial and phytochemical screening of root extracts of Euclea racemosa subsp. Schimperi. Int. J. Pharmacogn., 2(2), 66-70.
Geissler PW, Harris SA, Prince RJ, Olsen A, Achieng’Odhiambo R, Oketch-Rabah H, Madiega PA, Andersen A, Mølgaard P (2002). Medicinal plants used by Luo mothers and children in Bondo district, Kenya. J Ethnopharmacol 83(1-2):39-54.
Gelfand, M., S. Mavi, R.B. Drummond & B. Ndemera (1985). The traditional medicinal practitioner in Zimbabwe. Mambo Press, Gweru (Zimbabwe), 411 p., (1985) (From reference HC 26, HL 22) Cited in PRELUDE (ref. HG 01).
Geyid A, Abebe D, Debella A, Makonnen Z, Aberra F, Teka F, Kebede T, Urga K, Yersaw K, Biza T, Mariam BH (2005). Screening of some medicinal plants of Ethiopia for their anti-microbial properties and chemical profiles. J Ethnopharmacol. 97(3):421-7.
Ghosal, S., & Bhattacharya, S. K. (1972). Desmodium alkaloids. Planta Med., 22(08), 434-440.
Goossens, V. (1924). Catalogue des plantes du jardin botanique d'Eala (Congo Belge). Ministère des colonies, direction de l'agriculture, V. Goossens Bruxelles: Imprimerie industrielle et financière, 179 p., cited in PRELUDE (ref. HG 14).
Gouwakinnou, G. N., Lykke, A. M., Assogbadjo, A. E., & Sinsin, B. (2011). Local knowledge, pattern and diversity of use of Sclerocarya birrea. J. Ethnobiol., 7(1), 1-9.
Govindarajan, R., Rastogi, S., Vijayakumar, M., Shirwaikar, A., Rawat, A. K. S., Mehrotra, S., & Pushpangadan, P. (2003). Studies on the antioxidant activities of Desmodium gangeticum. Biol. Pharm. Bull., 26(10), 1424-1427.
Grace, O. M., Simmonds, M. S., Smith, G. F., & van Wyk, A. E. (2009). Documented utility and biocultural value of Aloe L.(Asphodelaceae): a review. Economic Botany, 63, 167-178.
Grace, O. M., Light, M. E., Lindsey, K. L., Mulholland, D. A., Van Staden, J., & Jager, A. K. (2002). Antibacterial activity and isolation of active compounds from fruit of the traditional African medicinal tree Kigelia africana. S. Afr. J. Bot, 68(2), 220-222.
Gradé, J. T., Tabuti, J. R., & Van Damme, P. (2009). Ethnoveterinary knowledge in pastoral Karamoja, Uganda. J Ethnopharmacol, 122(2), 273-293.
Grainge, M., Ahmed, S., Mitchell, W. C., & Hylin, J. W. (1986). Plant species reportedly possessing pest-control properties - An EWC/UH database. East-West Center, University of Hawaii: Honolulu.
Gupta, S. S., Azmi, L., Mohapatra, P. K., & Rao, C. V. (2017). Flavonoids from whole plant of Euphorbia hirta and their evaluation against experimentally induced gastroesophageal reflux disease in rats. Pharmacogn. Mag., 13 (Suppl 1), S127.
Hassan, M. Z., Osman, H., Ali, M. A., & Ahsan, M. J. (2016). Therapeutic potential of coumarins as antiviral agents. Eur. J. Med. Chem., 123, 236-255.
Havinga, R. M., Hartl, A., Putscher, J., Prehsler, S., Buchmann, C., & Vogl, C. R. (2010). Tamarindus indica L. (Fabaceae): patterns of use in traditional African medicine. J Ethnopharmacol, 127(3), 573-588.
Hay, A. E., Ioset, J. R., Ahua, K. M., Diallo, D., Brun, R., & Hostettmann, K. (2007). Limonoid orthoacetates and antiprotozoal compounds from the roots of Pseudocedrela kotschyi. J. Nat. Prod., 70(1), 9-13.
Hayashi, K., Hayashi, T., Ujita, K., & Takaishi, Y. (1996). Characterization of antiviral activity of a sesquiterpene, triptofordin C-2. Journal of Antimicrobial Chemotherapy, 37(4), 759-768.
He, W., Van Puyvelde, L., Bosselaers, J., De Kimpe, N., Van der Flaas, M., Roymans, A., ... & Chalo Mutiso, P. B. (2002). Activity of 6-pentadecylsalicylic acid from Ozoroa insignis against marine crustaceans. Pharm. Biol., 40(1), 74-76.
Hedberg, I., Hedberg, O., Madati, P. J., Mshigeni, K. E., Mshiu, E. N., & Samuelsson, G. (1983). Inventory of plants used in traditional medicine in Tanzania. Part III. Plants of the families Papilionaceae - Vitaceae. J Ethnopharmacol, 9(2-3), 237-260.
Hilou, A., Nacoulma, O. G., & Guiguemde, T. R. (2006). In vivo antimalarial activities of extracts from Amaranthus spinosus L. and Boerhaavia erecta L. in mice. J Ethnopharmacol, 103(2), 236-240.
Hussain, T., Fatima, I., Rafay, M., Shabir, S., Akram, M., & Bano, S. (2016). Evaluation of antibacterial and antioxidant activity of leaves, fruit and bark of Kigelia africana. Pak. J. Bot., 48(1), 277-283.
Ibewuike, J. C., Ogungbamila, F. O., Ogundaini, A. O., Okeke, I. N., & Bohlin, L. (1997). Antiinflammatory and antibacterial activities of C‐methylflavonols from Piliostigma thonningii. Phytother Res, 11(4), 281-284.
Ibrahim, J. A., Muazzam, I., Jegede, I. A., Kunle, O. F., & Okogun, J. I. (2007). Ethno-medicinal plants and methods used by Gwandara tribe of Sabo Wuse in Niger state, Nigeria, to treat mental illness. Afr J Tradit Complement Altern Med., 4(2), 211-218
Ichikawa, M. (1987). A preliminary report on the ethnobotany of the Suiei Dorobo in Northern Kenya. Afr. Study Monogr. Supplementary issue. 7: 1-52.	109, 179
Idaka, K., Hirai, Y., & Shoji, J. (1991). Studies on the constituents of Palmae plants. V. Steroid sapnins and flavonoids of leaves of Phoenix rupicola T. Anderson, P. loureirii Kunth, P. reclinata NJ Jacquin, and Arecastrum remanzoffianum Beccari. Chem. Pharm. Bull., 39(6), 1455-1461.
Igbe, I., Edosuyi, O., Okhuarobo, A., Pongri, A., Maduako, N., & Ehimen, I. (2019). Preliminary assessment of the anti-inflammatory and analgesic effects of methanol leaf extract of Cussonia barteri (Araliaceae) in rodents. Herba Polonica, 65(3).
Ihwan, I., & Koda, S. H. A. (2017). Antimalarial Herbal Plants in Kupang, Indonesia. Biosaintifika 9(1), 95-104.
Issa, T. O., Mohamed, Y. S., Yagi, S., Ahmed, R. H., Najeeb, T. M., Makhawi, A. M., & Khider, T. O. (2018). Ethnobotanical investigation on medicinal plants in Algoz area (South Kordofan), Sudan. J. Ethnobiol., 14(1), 1-22.	109
Iwalewa, E. O., McGaw, L. J., Naidoo, V., & Eloff, J. N. (2007). Inflammation: the foundation of diseases and disorders. A review of phytomedicines of South African origin used to treat pain and inflammatory conditions. Afr. J. Biotechnol., 6(25).
Jada, M. S., Usman, W. A., & Olabisi, A. O. (2015). Crude flavonoids isolated from the stem bark of Annona senegalensis have antimicrobial activity.	J. Adv. Biol. Biotechnol., 24-29.
Jain, S. C., Sharma, R. A., Jain, R., & Mittal, C. (1998). Antimicrobial screening of Cassia occidentalis L. in vivo and in vitro. Phytother Res, 12(3), 200-204.
Jayasekara, T. K., Stevenson, P. C., Belmain, S. R., Farman, D. I., & Hall, D. R. (2002). Identification of methyl salicylate as the principal volatile component in the methanol extract of root bark of Securidaca longepedunculata Fers. J. Mass Spectrom., 37(6), 577-580.
Jeruto, P., Mutai, C., Lukhoba, C., & Ouma, G. (2011). Phytochemical constituents of some medicinal plants used by the Nandis of South Nandi district, Kenya. J Anim Plant Sci 9(3): 1201- 1210.
Johns, T., Faubert, G. M., Kokwaro, J. O., Mahunnah, R. L. A., & Kimanani, E. K. (1995). Anti-giardial activity of gastrointestinal remedies of the Luo of East Africa. J Ethnopharmacol, 46(1), 17-23.
Johns, T., Kokwaro, J. O., & Kimanani, E. K. (1990). Herbal remedies of the Luo of Siaya District, Kenya: establishing quantitative criteria for consensus. Econ. Bot., 44(3), 369-381.
Johnson, T. CRC Press LLC; 1999. CRC Ethnobotany Desk Reference. CRC Press: Boca Raton.
Jola, N. J. R., & Escobar, N. E. (2019). Profile of plant species in the tropical dry forest of Tolima (Colombia) exhibiting anthelmintic activity in sheep. Pak. J. Bot, 51(5), 1737-1744.
Joseph, C. C., Ndoile, M. M., Malima, R. C., & Nkunya, M. H. H. (2004). Larvicidal and mosquitocidal extracts, a coumarin, isoflavonoids and pterocarpans from Neorautanenia mitis. Trans. R. Soc. Trop. Med. Hyg., 98(8), 451-455.
Kaboré, S. A., Hien, M., Ouédraogo, D., Diallo, T. R. E., Hahn, K., & Nacro, H. B. (2014). Use of ecosystem services of Sarcocephalus latifolius (Sm.) EA Bruce and induced effect of human pressure on the species in the Southwestern Region of Burkina Faso. Ethnobot. Res. Appl., 12, 561-570.
Kamatenesi, M. M., Acipa, A., & Oryem-Origa, H. (2011). Medicinal plants of Otwal and Ngai sub counties in Oyam district, Northern Uganda. J. Ethnobiol., 7(1), 1-14.
Kareru, P. G., Kenji, G. M., Gachanja, A. N., Keriko, J. M., & Mungai, G. (2007). Traditional medicines among the Embu and Mbeere people of Kenya. Afr J Tradit Complement Altern Med., 4(1), 75-86.
Kariuki, H. N., Kanui T.I., Yenesew A., and Mbugua, P.M. (2012). Antinocieptive activity of the root extracts of Rhus natalensis Kraus and Senna singueana. Phytopharmacology 2012, 2(2) 312-317
Karpagasundari, C., & Kulothungan, S. (2014). Analysis of bioactive compounds in Physalis minima leaves using GC MS, HPLC, UV-VIS and FTIR techniques. J. Pharmacogn. Phytochem. , 3(4), 196-201.
Kashari, O., Anyekema, M., Malik, A. I., Henshaw, E., & Udeme, A. M. (2021). Antibacterial Activity of Balanites aegyptiaca Leaf and Stem bark Extracts against Some Clinical Test Bacteria. Int. J. Adv. Acad. Res. 7(8): 20-27.
Kaunda, J. S., Qin, X. J., Yang, X. Z., Mwitari, P. G., Zhu, H. T., Wang, D., & Zhang, Y. J. (2020). Ten new glycosides, carissaedulosides A–J from the root barks of Carissa edulis and their cytotoxicities. Bioorg. Chem., 102, 104097.
Kaunda, J. S., & Zhang, Y. J. (2020). Chemical constituents from the fruits of Solanum incanum L. Biochem. Syst. Ecol., 90, 104031.
Kaunda, J. S., & Zhang, Y. J. (2019). The genus solanum: an ethnopharmacological, phytochemical and biological properties review. Nat. prod. bioprospect., 9(2), 77-137.
Kaushik, A., Ambesajir, A., Kaushik, J. J., & Girmay, B. (2013). Snake venom neutralization effects of African Medicinal Plants & Their Impact on Snakebites: a review. Asian J. Biomed. Pharm. Sci., 3(24), 1.
Kayonga, A. & F. X. Habiyaremye (1987). Médecine traditionnelle et plantes médicinales rwandaises. Contribution aux études ethnobotaniques de la flore rwandaise. Préfecture de Gisenyi.Univ. Nat. Rwanda Centre universitaire de recherche sur la pharmacopée et la médecine traditionnelle, CURPHAMETRA, inédit, 121p., cited in PRELUDE (ref. HK 21).
Kerharo, J., Adam, J. G., & Senghor, L. S. (1974). La pharmacopée sénégalaise traditionnelle: plantes médicinales et toxiques. Ed. Vigot Frères: Paris
Kerharo, J., & Adam, J. G. (1964). Les plantes médicinales, toxiques et magiques des Niominka et des Socé des Iles du Saloum (Sénégal). Acta Trop Suppl, 8: 279-334.
Kerharo, J., & Adam, J. G. (1964a). Plantes médicinales et toxiques des Peul et des Toucouleur du Sénégal. J. Agric. Tradit. Bot. Appl., 11(10): 384-444.
Kerharo, J., & Adam, J. (1962, November). 1st inventory of the medicinal and toxic plants of Casamance (Senegal). Ann. Pharm. Fr. 20: 823-841.
Kerharo J, Bouquet A. (1950) Plantes médicinales et toxiques de la Côte d’Ivoire-Haute-Volta: mission d’étude de la pharmacopée indigène en AOF. Librairie Vigot Frères: Paris.
Khan, M. A., Khan, H., Khan, S., Mahmood, T., Khan, P. M., & Jabar, A. (2009). Anti-inflammatory, analgesic and antipyretic activities of Physalis minima Linn. J Enzyme Inhib Med Chem, 24(3), 632-637.
Kigen, G., Kamuren, Z., Njiru, E., Wanjohi, B., & Kipkore, W. (2019). Ethnomedical survey of the plants used by traditional healers in Narok County, Kenya. Evid. Based Complementary Altern. Med., 2019.
Kilonzo, M., & Munisi, D. (2021). Antimicrobial activities and phytochemical analysis of Harrisonia abyssinica (Oliv) and Vepris simplicifolia (Verd) extracts used as traditional medicine in Tanzania. Saudi J. Biol. Sci., 28(12), 7481-7485.
Kimani, N. M., Matasyoh, J. C., Kaiser, M., Brun, R., & Schmidt, T. J. (2018). Antiprotozoal sesquiterpene lactones and other constituents from Tarchonanthus camphoratus and Schkuhria pinnata. J. Nat. Prod., 81(1), 124-130.
Kirabo, I., Mabiki, F. P., Mdegela, R. H., & Obbo, C. J. (2018). In Vitro Antibacterial Potential of Extracts of Sterculia africana, Acacia sieberiana, and Cassia abbreviata ssp. abbreviata Used by Yellow Baboons (Papio cynocephalus) for Possible Self-Medication in Mikumi National Park, Tanzania. Int. J. Zool., 2018.
Kokwaro J.O. (1976). Medicinal Plants of East Africa. East African Literature Bureau; 1976.
Kokwaro, J. O., & Johns, T. (1998). Luo biological dictionary. East African Publishers: Nairobi.
Kolawole, O. S., Isyaka, M. S., Dahiru, M., & Gani, A. M. (2021). Chemical constituents of leaves of Senna singueana (Del.) lock. J. Pharmacogn. Phytochem. , 10(1), 131-136.
Komane, B. M., Olivier, E. I., & Viljoen, A. M. (2011). Trichilia emetica (Meliaceae)–A review of traditional uses, biological activities and phytochemistry. Phytochem. Lett., 4(1), 1-9.
Komlaga G, Agyare C, Dickson RA, Mensah ML, Annan K, Loiseau PM, Champy P. (2015). Medicinal plants and finished marketed herbal products used in the treatment of malaria in the Ashanti region, Ghana. J Ethnopharmacol, 172:333-46.
Konda ku Mbuta, Kabakura Mwima, Mbembe Bitengeli, Itufa Y’okolo, Mahuku Kavuna, Mafuta Mandanga, Mpoyi, Kalambayi, Ndemankeni Izamajole, Kadima Kazembe, Kelela Booto, Ngiuvu Vasaki, Bongombola Mwabonsika, Dumu Lody & Paul Latham (2012). Plantes médicinales de traditions. Province de l'Equateur – R.D. Congo, Kinshasa 2012 (419 p.) Institut de Recherche en Sciences de la Santé (I.R.S.S.): Kinshasa,…
Koné WM, Koffi AG, Bomisso EL, Bi FT (2012). Ethnomedical study and iron content of some medicinal herbs used in traditional medicine in Cote d’Ivoire for the treatment of anaemia. Afr J Tradit Complement Altern Med. 9(1):81-7.
Koné, W. M., Atindehou, K. K., Terreaux, C., Hostettmann, K., Traore, D., & Dosso, M. (2004). Traditional medicine in North Côte-d’Ivoire: screening of 50 medicinal plants for antibacterial activity. J Ethnopharmacol, 93(1), 43-49.
Koudoro Y.A., Agbangnan D.C.P., Yèhouénou B., Tchobo F.P., Alitonou G.A., Avlessi F., Akoègninou A., Sohounhloué K. and Codjo D. (2015). Chemical characterization and biological activities of extracts from two plants (Cissus quadrangularis and Acacia polyacantha) used in veterinary medicine in Benin. J. Pharmacogn. Phytochem. , 3(6), 91-96.
Kumar Devarai, H., Sai Koushik, O., Srinivasa Babu, P., & Karthikeyan, R. (2017). In Vitro Anti Tubercular Activity of Leaves of Aerva lanata L. International Biological and Biomedical Journal, 3(4), 209-212.
Kumarapppan, C., Jaswanth, A., & Kumarasunderi, K. (2011). Antihaemolytic and snake venom neutralizing effect of some Indian medicinal plants. Asian Pac. J. Trop. Med., 743, 747.
Kwazo, H. A., Faruq, U. Z., Dangoggo, S. M., Malami, B. S., & Moronkola, D. O. (2015). Antimicrobial activity and phytochemical screening of crude water extract of the stem bark of Ficus glumosa. Sci. Res. Essays, 10(5), 177-183.
Larsen, B. H. V., Soelberg, J., & Jäger, A. K. (2015). COX-1 inhibitory effect of medicinal plants of Ghana. S. Afr. J. Bot, 99, 129-131.
Lengbiye, E. M., Messi, L. M., Rasoazanany, E. O., Luyeye, F. L., Mbing, J. N., Kapepula, P. M., ... & Mpiana, P. T. (2020). Microscopic Studies, Mineral composition and Bioactivity of Vitex madiensis Oliv. (Lamiaceae). Discov. Phytomed., 7(4), 177-185.
Lin, Y. M., Flavin, M. T., Schure, R., Chen, F. C., Sidwell, R., Barnard, D. I., ... & Kern, E. R. (1999). Antiviral activities of biflavonoids. Planta Med., 65(02), 120-125.
Linton, R. E. A., Jerah, S. L., & Bin Ahmad, I. (2013). The effect of combination of octadecanoic acid, methyl ester and ribavirin against measles virus. Int J Sci Tech Res, 2(10), 181-184.
Lipipun, V., Kurokawa, M., Suttisri, R., Taweechotipatr, P., Pramyothin, P., Hattori, M., & Shiraki, K. (2003). Efficacy of Thai medicinal plant extracts against herpes simplex virus type 1 infection in vitro and in vivo. Antiviral Res., 60(3), 175-180.
Liu, Y., & Abreu, P. (2006). Tirucallane triterpenes from the roots of Ozoroa insignis. Phytochemistry, 67(13), 1309-1315.
Luo, Y., Shen, H. Y., Shen, Q. X., Cao, Z. H., Zhang, M., Long, S. Y., ... & Tan, J. W. (2017). A new anthraquinone and a new naphthoquinone from the whole plant of Spermacoce latifolia. J. Asian Nat. Prod. Res., 19(9), 869-876.
Magaji, M. G., Anuka, J. A., Abdu-Aguye, I., Yaro, A. H., & Hussaini, I. M. (2007). Preliminary studies on anti-inflammatory and analgesic activities of Securinega virosa (Euphorbiaceae) in experimental animal models. J. Med. Plant Res., 2(2), 039-044.
Magassouba, F. B., Diallo, A., Kouyaté, M., Mara, F., Mara, O., Bangoura, O., ... & Baldé, A. M. (2007). Ethnobotanical survey and antibacterial activity of some plants used in Guinean traditional medicine. J Ethnopharmacol, 114(1), 44-53.
Malgras, D. (1992). Arbres et arbustes guérisseurs des savanes maliennes. Editions Karthala, 22 - 24, boulevard Arago, 75013 Paris, 480 p. (1992), cited in PRELUDE (ref. HM 33).
Malzy, P. (1954). Quelques plantes du Nord Cameroun et leurs utilisations. J. Agric. Tradit. Bot. Appl., 1(5), 148-179.
Manase, M. J., Mitaine-Offer, A. C., Pertuit, D., Miyamoto, T., Tanaka, C., Delemasure, S., ... & Lacaille-Dubois, M. A. (2012). Solanum incanum and S. heteracanthum as sources of biologically active steroid glycosides: confirmation of their synonymy. Fitoterapia, 83(6), 1115-1119.
Maregesi, S., Kagashe, G., & Masatu, K. (2013). Ethnophamacological survey of snake bite treatment in Ukerewe Island, Tanzania. Sch. Acad. J. Pharm., 2, 381-386.
Maregesi, S., Van Miert, S., Pannecouque, C., Haddad, M. H. F., Hermans, N., Wright, C. W., ... & Pieters, L. (2010). Screening of Tanzanian medicinal plants against Plasmodium falciparum and human immunodeficiency virus. Planta medica, 76(02), 195-201.
Maregesi, S. M., Ngassapa, O. D., Pieters, L., & Vlietinck, A. J. (2007). Ethnopharmacological survey of the Bunda district, Tanzania: Plants used to treat infectious diseases. J Ethnopharmacol, 113(3), 457-470.
Maroyi, A. (2020). Review of Pharmacological Properties, Phytochemistry and Medicinal Uses of Baccharoides adoensis. J. Pharm. Nutr. Sci., 10, 230-238.
Maroyi, A. (2012). Use of traditional veterinary medicine in Nhema communal area of the Midlands province, Zimbabwe. Afr J Tradit Complement Altern Med., 9(3),
Masters, E. (2008). A Tree Ethnobotany of the Madi sub-Region, Northern Uganda. Situation Analysis with reference to farming communities bordering the protected areas of Mt Otzi Central Forest Reserve, Dufile and East Madi Wildlife Reserves, Moyo and Adjumani Districts, Uganda. Tree Talk Uganda for USAID: Kampala. 43 pp.
Mathabe, M. C., Nikolova, R. V., Lall, N., & Nyazema, N. Z. (2006). Antibacterial activities of medicinal plants used for the treatment of diarrhea in Limpopo Province, South Africa. J Ethnopharmacol, 105(1-2), 286-293.
Mbuni, Y. M., Wang, S., Mwangi, B. N., Mbari, N. J., Musili, P. M., Walter, N. O., ... & Wang, Q. (2020). Medicinal plants and their traditional uses in local communities around Cherangani Hills, Western Kenya. Plants, 9(3), 331.
McGaw, L. J., Jäger, A. K., & Van Staden, J. (2000). Antibacterial, anthelmintic and anti-amoebic activity in South African medicinal plants. J Ethnopharmacol, 72(1-2), 247-263.
Megersa, M., Jima, T. T., & Goro, K. K. (2019). The use of medicinal plants for the treatment of toothache in Ethiopia. Evid. Based Complementary Altern. Med.	(2019), 1-16.
Mevy, J. P., Bessiere, J. M., & Dherbomez, M. (2012). Composition, Antimicrobial and Antioxidant Activities of the Volatile Oil of Chrysanthellum americanum (Linn.) Vatke. J. Essent. Oil-Bear. Pl., 15(3), 489-496.
Mickymaray, S., Al Aboody, M. S., Rath, P. K., Annamalai, P., & Nooruddin, T. (2016). Screening and antibacterial efficacy of selected Indian medicinal plants. Asian Pac. J. Trop. Biomed., 6(3), 185-191.
Milawi, S. J. (2018). Extraction, isolation and evaluation of antimicrobial activity of Tanzanian medicinal plants: Cleome gynandra and Zanthoxylum chalybeum (Doctoral dissertation, The University of Dodoma).
Minja, M.M.J. (1999). The Maasai Wonder Plants. People and Plants training workshop held at the Tropical Pesticides Research Institute, Arusha, Tanzania, 15th – 18th March 1999, cited in PRELUDE (ref. VM 09).
Mishra, S., Pandey, A., & Manvati, S. (2020). Coumarin: An emerging antiviral agent. Heliyon, 6(1), e03217.
Mokoka, T. A., Xolani, P. K., Zimmermann, S., Hata, Y., Adams, M., Kaiser, M., ... & Fouche, G. (2013). Antiprotozoal screening of 60 South African plants, and the identification of the antitrypanosomal germacranolides schkuhrin I and II. Planta Med., 79(14), 1380-1384.
Mollel, E., Runyoro, D. K. B., & Ngassapa, O. D. (2020). Antimicrobial activity and phytochemical profile of Acacia drepanolobium Harms Ex Sjostedt (Fabaceae) and Solanum arundo Mattei (Solanaceae). J. Pharm. Sci. Res., 12(5), 734-739.
Moroole, M. A., Materechera, S. A., Mbeng, W. O., & Aremu, A. O. (2019). Medicinal plants used for contraception in South Africa: A review. J Ethnopharmacol, 235, 19-27.
Moshi, M. J., Kagashe, G. A., & Mbwambo, Z. H. (2005). Plants used to treat epilepsy by Tanzanian traditional healers. J Ethnopharmacol, 97(2), 327-336.
Mothogoane, M. S. (2019). Studies on the Medicinally Important Rhynchosia (Phaseoleae, Fabaceae) Species: Taxonomy, Ethnobotany, Phytochemistry and Antimicrobial Activity. Master's Dissertation. University of Johannesburg.
Mpinda, C., Meyer, D., & Lyantagaye, S. (2018). In vitro antimicrobial activity of extracts of some plant species used in the management of HIV/AIDS in Tanzania. Tanz. J. Sci., 44(1), 179-190.
Mshelia, E. H., Zaria, L. T., Mohammed, A. H., & Jaji, N. (2008). Phytochemical Analysis and Antibacterial Screening of Asparagus flagellaris (Kunth) Bak used in The Traditional Treatment of Sexually Transmitted Diseases and Urinary Infections. Ethiop. J. Environ. Stud. Manag., 1(2), 44-48.
Muazu, J., & Kaita, M. H. (2008). A review of traditional plants used in the treatment of epilepsy amongst the Hausa/Fulani tribes of northern Nigeria. Afr J Tradit Complement Altern Med., 5(4), 387-390.
Mujovo, S. F., Hussein, A. A., Meyer, J. M., Fourie, B., Muthivhi, T., & Lall, N. (2008). Bioactive compounds from Lippia javanica and Hoslundia opposita. Nat. Prod. Res., 22(12), 1047-1054.
Mukundi, M. J. (2015). Antidiabetic activity and safety of Aloe volkensii, Acacia nilotica, Euclea divinorum, Rhoicissus tridentata, Cynanchum viminale and Urtica dioica in mice (Doctoral dissertation, Kenyatta University).
Mulholland, D. A., Sewram, V., Osborne, R., Pegel, K. H., & Connolly, J. D. (1997). Cucurbitane triterpenoids from the leaves of Momordica foetida. Phytochemistry, 45(2), 391-395.
Mulubwe, N. (2007). A comparative study of the phosphodiesterase 4 inhibitory activity of Artemisia afra, Leonotis leonorus and Mentha longifolia plant medicines (Doctoral dissertation, University of the Western Cape).
Murthy, H. N., Yadav, G. G., Dewir, Y. H., & Ibrahim, A. (2020). Phytochemicals and biological activity of desert date (Balanites aegyptiaca (L.) Delile). Plants, 10(1), 32.
Murugan, M., & Mohan, V. R. (2014). Phytochemical, FT-IR and antibacterial activity of whole plant extract of Aerva lanata (L.) Juss. Ex. Schult. J. Med. Plants Stud., 4(3), 51-57.
Musa, A. M., Tajuddeen, N., Idris, A. Y., Rafindadi, A. Y., Abdullahi, M. I., Aliyu, A. B., ... & Ibrahim, M. A. (2015). A new Antimicrobial Prenylated Benzo-lactone from the Rhizome of Cissus cornifolia. Pharmacognosy Res., 7(4), 363.
Musa MS, Abdelrasool FE, Elsheikh EA, Ahmed LA, Mahmoud AL, Yagi SM (2011). Ethnobotanical study of medicinal plants in the Blue Nile State, South-eastern Sudan. J. Med. Plant Res. 5(17):4287-97
Mushi, N. F., Mbwambo, Z. H., Innocent, E., & Tewtrakul, S. (2012). Antibacterial, anti-HIV-1 protease and cytotoxic activities of aqueous ethanolic extracts from Combretum adenogonium Steud. Ex A. Rich (Combretaceae). BMC Complement Altern. Med., 12(1), 1-6.
Musinguzi, D., Tumushabe, A., Sekabira, K., Basamba, T. A., & Byarugaba, D. (2017). Medicinal plants use in and around Kalinzu central forest reserve, Western Uganda. J. Med. Plants Stud., 5(6), 44-49.
Muthaura CN, Rukunga GM, Chhabra SC, Mungai GM, Njagi EN. (2007). Traditional phytotherapy of some remedies used in treatment of malaria in Meru district of Kenya. S. Afr. J. Bot. 73(3):402-11. 37
Mutungi, M. M., Muema, F. W., Kimutai, F., Xu, Y. B., Zhang, H., Chen, G. L., & Guo, M. Q. (2021). Antioxidant and Antiproliferative Potentials of Ficus glumosa and Its Bioactive Polyphenol Metabolites. Pharmaceuticals, 14(3), 266.
Mwamatope, B., Tembo, D., Kampira, E., Maliwichi-Nyirenda, C., & Ndolo, V. (2021). Seasonal variation of phytochemicals in four selected medicinal plants. Pharmacognosy Research, 13(4).
Mwonjoria, J. K., Kariuki, H. N., & Waweru, F. N. (2014). The antinociceptive antipyretic effects of Solanum incanum (Linneaus) in animal models. Int. J. Pharmacol. Toxicol., 2(2): 17-20
Nadembega P, Boussim JI, Nikiema JB, Poli F, Antognoni F (2011). Medicinal plants in Baskoure, Kourittenga province, Burkina Faso: an ethnobotanical study. J Ethnopharmacol. 133(2):378-95.
Nagarathna, P. K. M., Reena, K., Reddy, S., & Wesley, J. (2014). Evaluation of Immunomodulatory activity of the flavanoid from Kigelia africana. Indian J. Pharm. Biol. Res., 2(2), 41.
Nagawa, C. B., Böhmdorfer, S., & Rosenau, T. (2015). Chemical composition of volatiles extracted from indigenous tree species of Uganda: composition of bark extracts from Psorospermum febrifugum and Milicia excelsa. Holzforschung, 69(6), 815-821.
Nakamura, C. V., Ueda-Nakamura, T., Bando, E., Melo, A. F. N., Cortez, D. A. G., & Dias Filho, B. P. (1999). Antibacterial activity of Ocimum gratissimum L. essential oil. Mem. Inst. Oswaldo Cruz, 94(5), 675-678.
Nathiya, M., & Dorcus, D. (2012). Preliminary phytochemical and anti-bacterial studies on Physalis minima Linn. Int. J. Curr. Sci, 2012, 24-30.
Nergard, C. S., Matsumoto, T., Inngjerdingen, M., Inngjerdingen, K., Hokputsa, S., Harding, S. E., ... & Yamada, H. (2005). Structural and immunological studies of a pectin and a pectic arabinogalactan from Vernonia kotschyana Sch. Bip. ex Walp. (Asteraceae). Carbohydr. Res., 340(1), 115-130.
Ngonda, F. (2013). In-vitro Anti-oxidant Activity and Free Radical Scavenging Potential of roots of Malawian Trichodesma zeylanicumm (burm. f.). Asian J. Biomed. Pharm. Sci., 3(20), 21.
Ngoupaye, G. T., Bum, E. N., Taiwe, G. S., Moto, F. C. O., & Talla, E. (2014). Antidepressant properties of aqueous acerate from Gladiolus dalenii corms. Afr J Tradit Complement Altern Med., 11(1), 53-61.
Ngueyem, T. A., Brusotti, G., Caccialanza, G., & Finzi, P. V. (2009). The genus Bridelia: A phytochemical and ethnopharmacological review. J Ethnopharmacol, 124(3), 339-349.
Ngueyem, T. A., Brusotti, G., Marrubini, G., Grisoli, P., Dacarro, C., Vidari, G., ... & Caccialanza, G. (2008). Validation of use of a traditional remedy from Bridelia grandis (Pierre ex Hutch) stem bark against oral Streptococci. J Ethnopharmacol, 120(1), 13-16.
Nguyen, P. H., Nguyen, T. N. A., Dao, T. T., Kang, H. W., Ndinteh, D. T., Mbafor, J. T., & Oh, W. K. (2010). AMP-activated protein kinase (AMPK) activation by benzofurans and coumestans isolated from Erythrina abyssinica. J. Nat. Prod., 73(4), 598-602.
Njeru, S. N., Obonyo, M., Nyambati, S., Ngari, S., Mwakubambanya, R., & Mavura, H. (2016). Antimicrobial and Cytotoxicity Properties of the Organic Solvent Fractions of Clerodendrum myricoides (Hochst.) R. Br. Ex Vatke: Kenyan Traditional Medicinal Plant. J. Intercult. Ethnopharmacol., 5(3), 226-232.
Njoroge GN and Kibunga JW (2007). Herbal medicine acceptance, sources and utilization for diarrhea management in a cosmopolitan urban area (Thika, Kenya). Afr. J. Ecol. 45:65-70.
Nosalova, G., Jurecek, L., Hromadkova, Z., Kostalova, Z., & Sadlonova, V. (2013). Antioxidant activity of herbal polysaccharides and cough reflex. In Pokorski, M. (Ed.), Neurobiology of Respiration (pp. 51-57). Springer, Dordrecht.
Nthiga, P. M., Kamau, J. K., Safari, V. Z., Ngugi, M. P., & Mburu, D. N. (2016). Antinociceptive activity of methanolic stem bark extract of Harrisonia abyssinica Oliv and Landolphia buchananii (Hallier F.) Stapf in mice model. J Pain Relief, 5(4), 1-5.
Nuwagira, C., Peter, E. L., Ajayi, C. O., Adriko, J., Grace, K. R., Olet, E. A., ... & Tolo, C. U. (2021). Developmental stages influence in vivo antimalarial activity of aerial part extracts of Schkuhria pinnata. J Ethnopharmacol, 114341.
Nyachawa, L.M. (2012). Antiplasmodial activity, cytotoxicity and phytochemical composition of Justicia betonica, Vernonia dumicola and Rotheca myricoides and their combinations. MSc Thesis, Kenyatta University.
Obakiro, S. B., Kiprop, A., Kigondu, E., K’Owino, I., Odero, M. P., Manyim, S., ... & Bunalema, L. (2021). Traditional medicinal uses, phytoconstituents, bioactivities, and toxicities of Erythrina abyssinica Lam. ex DC. (fabaceae): a systematic review. Evid. Based Complementary Altern. Med., 2021.
Ocheng, F. (2015). Ugandan Medicinal Plants Used Traditonally for Oral Care: Investigation of Extracts for Anti-Bacterial, Cytotoxic and Anti-Inflammatory Effects. Ph.D. Thesis. Department of Dental Medicine - Karolinska Institutet, Stockholm, Sweden and Department of Medical Microbiology - Makerere University, Kampala, Uganda
Odeleye, O. M., & Oyedeji, A. O. (2008). Antibacterial activity of crude and fractions of Momordica foetida leaf extracts. Int. J. Res. Pharm. Biomed. Sci., 2(2), 75-78.
Offiah NV, Makama S, Elisha IL, Makoshi MS, Gotep JG, Dawurung CJ, Oladipo OO, Lohlum AS, Shamaki D (2011). Ethnobotanical survey of medicinal plants used in the treatment of animal diarrhea in Plateau State, Nigeria. BMC Vet. Res. 7(1):36.
Ogechukwu, O. E., Ogoamaka, O. P., Sylvester, N. C., Hassan, A., Debbab, A., Okechukwu, E. C., ... & Peter, P. (2011). Steroids and triterpenoids from Eastern Nigeria mistletoe, Loranthus micranthus Linn. (Loranthaceae) parasitic on Kola acuminata with immunomodulatory potentials. Phytochem. Lett., 4(3), 357-362.
Oguakwa, J. U., Galeffi, C., Nicoletti, M., Messana, I., & Marini-Bettolo, G. B. (1986). Research on African Medicinal Plants. XI1 8-Hydroxycolumbin, A New Furanoid Diterpene from Chasmanthera dependens. Planta Med., 52(03), 198-199.
Ogunkunle, A. T. J., & Ladejobi, T. A. (2006). Ethnobotanical and phytochemical studies on some species of Senna in Nigeria. Afr. J. Biotechnol., 5(21): 2020-2023.
Ohemu, T. L., Agunu, A., Olotu, P. N., Ajima, U., Dafam, D. G., & Azila, J. J. (2014). Ethnobotanical survey of medical plants used in the traditional treatment of viral infections in Jos, Plateau state, Nigeria.	Int. J. Med. Arom. Plants, 4(2): 74-81.
Ojewole, J. A. (2008). Analgesic and antiinflammatory effects of mollic acid glucoside, a 1α‐hydroxycycloartenoid saponin extractive from Combretum molle R. Br. ex G. Don (Combretaceae) leaf. Phytother Res, 22(1), 30-35.
Ojewole, J. A. (2004). Evaluation of the analgesic, anti‐inﬂammatory and anti‐diabetic properties of Sclerocarya birrea (A. Rich.) Hochst. stem‐bark aqueous extract in mice and rats. Phytother Res, 18(8), 601-608.
Ojo O, Kengne MH, Fotsing MC, Mmutlane EM, Ndinteh DT (2021). Traditional uses, Phytochemistry, Pharmacology and Other Potential Applications of Vitellaria paradoxa Gaertn. (Sapotaceae): A Review. Arab. J. Chem.. 20:103213.
Okello J. and Ssegawa P. (2007). Medicinal plants used by communities of Ngai Subcounty, Apac District, northern Uganda. Afr. J. Ecol.. 45:76-83.
Okello, S. V., Nyunja, R. O., Netondo, G. W., & Onyango, J. C. (2010). Ethnobotanical study of medicinal plants used by Sabaots of Mt. Elgon Kenya. Afr J Tradit Complement Altern Med., 7(1).: 1-10.
Okhale, S. E., Akpan, E., Fatokun, O. T., Esievo, K. B., & Kunle, O. F. (2016). Annona senegalensis Persoon (Annonaceae): a review of its ethnomedicinal uses, biological activities and phytocompounds. J. Pharmacogn. Phytochem. , 5(2), 211-219.
Okot, D. F., Anywar, G., Namukobe, J., & Byamukama, R. (2020). Medicinal plants species used by herbalists in the treatment of snakebite envenomation in Uganda. Trop Med Health, 48: 1-14.
Okoye, T. C., Akah, P. A., Omeje, E. O., Okoye, F. B., & Nworu, C. S. (2013). Anticonvulsant effect of kaurenoic acid isolated from the root bark of Annona senegalensis. Pharmacol Biochem Behav., 109, 38-43.
Okullo, J. B. L., Omujal, F., Bigirimana, C., Isubikalu, P., Malinga, M., Bizuru, E., & Agea, J. G. (2014). Ethnomedicinal uses of selected indigenous fruit trees from the Lake Victoria Basin districts in Uganda. J. Medicinal Plants, 2(1), 78-88.
Okwute, S. K., & Ochi, I. O. (2017). Phytochemical analysis and cytotoxic activity of the root extract of Commiphora africana (Caesalpiniaceae). J Pharmacogn Phytochem, 6, 451-4.
Olajide, O. A., Awe, S. O., & Makinde, J. M. (1999). Central Nervous System Depressant Effect of Hoslundia Opposita Vahl. Phytother Res, 13(5), 425-426.
Olila D, Olwa-Odyek, Opuda-Asibo J (2002). Screening of extracts of Zanthoxylum chalybeum and Warburgia ugandensis for activity against measles virus (Swartz and Edmonston strains) in vitro. Afr. Health Sci. 2(1):2-10.
Oliveira, D. P., de Almeida, L., Marques, M. J., de Carvalho, R. R., Dias, A. L. T., da Silva, G. A., ... & da Silva, M. A. (2021). Exploring the bioactivity potential of Leonotis nepetifolia: phytochemical composition, antimicrobial and antileishmanial activities of extracts from different anatomical parts. Nat. Prod. Res., 1-6.
Oliveira, D. M., Melo, F. G., Balogun, S. O., Flach, A., de Souza, E. C. A., de Souza, G. P., ... & de Oliveira Martins, D. T. (2015). Antibacterial mode of action of the hydroethanolic extract of Leonotis nepetifolia (L.) R. Br. involves bacterial membrane perturbations. J Ethnopharmacol, 172, 356-363.
Omara, T. (2020). Plants used in antivenom therapy in rural Kenya: ethnobotany and future perspectives. J. Toxicol., 2020.
Omara, T., Kiprop, A. K., & Kosgei, V. J. (2021). Albizia coriaria Welw ex Oliver: a review of its ethnobotany, phytochemistry and ethnopharmacology. Adv. Trad. Med., 1-16.
Omeje, E. O., Osadebe, P. O., Nworu, C. S., Nwodo, J. N., Obonga, W. O., Kawamura, A., ... & Proksch, P. (2011). A novel sesquiterpene acid and an alkaloid from leaves of the Eastern Nigeria mistletoe, Loranthus micranthus with potent immunostimulatory activity on C57BL6 mice splenocytes and CD69 molecule. Pharm. Biol., 49(12), 1271-1276. 21
Omujal F, Tenda KI, Lutoti S, Kirabo I, Kasango SD, Nambatya KG (2020). Phytochemistry and anti-inflammatory activity of ethanolic root bark extract of Vepris nobilis Mziray (Rutaceae family). Sci. Afr. 9:e00484.
Onyango, J. N., Onyancha, J. M., Onyuka, J. O., Ochora, J. M., Getonto, P. O., & Maina, C. W. (2017). Phytochemical Studies of Acmella caulirhiza and Spermacoce princeae used by postpartum mothers in Nyamira County, Kenya. Int. J. Sci. Res. Publ., 7(8): 591-599.
Opio, D. R., Andama, E., & Kureh, G. T. (2017). Ethnobotanical survey of antimalarial plants in areas of: Abukamola, Angeta, Oculokori and Omarari of Alebtong district in Northern Uganda. European J Med Plants, 21(4): 1-14.
Oryema, C., Ziraba, R. B., Omagor, N., & Opio, A. (2010). Medicinal plants of Erute county, Lira district, Uganda with particular reference to their conservation. Afr. J. Ecol., 48(2), 285-298.
Otieno, J. N., Magadula, J. J., Kakudidi, E., Kirimhuzya, C., Orodho, J., & Okemo, P. (2011). Use of ethnobotanical criteria for conservation assessment of plants used for respiratory diseases in Lake Victoria region, Tanzania. Int. J. Biodivers. Conserv., 3(11), 610-617.
Otimenyin, S., & Omeri, F. (2014). Hypnotic effect of methanolic extracts of Annona senegalensis bark and Ficus thonningii leaves in mice and chicks. IJPPR Human, 1(1), 1-12.
Owuor, B. O., & Kisangau, D. P. (2006). Kenyan medicinal plants used as antivenin: a comparison of plant usage. J. Ethnobiol., 2(1), 1-8.
Page, J. E., Balza, F., Nishida, T., & Towers, G. N. (1992). Biologically active diterpenes from Aspilia mossambicensis, a chimpanzee medicinal plant. Phytochemistry, 31(10), 3437-3439.
Pandurangan, A., Khosa, R. L., & Hemalatha, S. (2010). Antinociceptive activity of steroid alkaloids isolated from Solanum trilobatum Linn. J. Asian Nat. Prod. Res., 12(8), 691-695.
Passos, M. S., Nogueira, T. S. R., de Aquino Azevedo, O., Vieira, M. G. C., da Silva Terra, W., Braz-Filho, R., & Vieira, I. J. C. (2021). Limonoids from the genus Trichilia and biological activities. Phytochem Rev, 1-32.
Patel, S. (2012). Food, pharmaceutical and industrial potential of Carissa genus: an overview. Reviews in Environmental Science and Bio/Technology, 12, 201-208.
Patel, T., Shah, K., Jiwan, K., & Shrivastava, N. (2011). Study on the antibacterial potential of Physalis minima Linn. Indian J. Pharm. Sci., 73(1), 111.
Pękala-Safińska, A., Tkachenko, H., Kurhaluk, N., Buyun, L., Osadowski, Z., Honcharenko, V., & Prokopiv, A. (2021). Studies on the inhibitory properties of leaf ethanolic extracts obtained from Ficus (Moraceae) species against Aeromonas spp. strains. J. Vet. Res., 65(1), 59.
Pelegrini, D. D., Tsuzuki, J. K., Amado, C. A., Cortez, D. A., & Ferreira, I. C. (2008). Biological activity and isolated compounds in Sapindus saponaria L. and other plants of the genus Sapindus. Lat. Am. J. Pharm., 27(6), 922-7.
Phanuel, A. S. (2010). Plant species in the folk medicine of Kit Mikayi Region, Western Kenya. Ethnobot. leafl., 14, 836-40.
Potel, A-M. Les plantes médicinales au Sénégal. Study report of Anne-Marie Potel, accomplished at Nguekokh (Senegal), 2002. Registered in the chapter "Grey Littérature” of the PRELUDE data bank, cited in PRELUDE (ref. HP 11).
Praveen, P., Thippeswamy, S., Mohana, D. C., & Manjunath, K. (2011). Antimicrobial efficacy and phytochemical analysis of Albizia amara (Roxb.) Boiv. an indigenous medicinal plant against some human and plant pathogenic bacteria and fungi. J. Pharm. Res, 4(3), 832-835.
PRELUDE (2023). Medicinal Plants Database. Online at: https://www.africamuseum.be/en/research/collections_libraries/biology/prelude
Prempeh, A. B. A. and Mensa-Attipoe, J. (2008). Analgesic activity of crude aqueous extract of the root bark of Zanthoxylum xanthoxyloides. Ghana Med. J., 42(2), 79-84.
Rahman, T. U., Zeb, M. A., Liaqat, W., Sajid, M., Hussain, S., & Choudhary, M. I. (2018). Phytochemistry and pharmacology of genus Indigofera: A review. Rec. Nat. Prod., 12(1), 1-13.
Rajab, M. S., Fronczek, F. R., Mulholland, D. A., & Rugutt, J. K. (1999). 11β, 12β-Diacetoxyharrisonin, a tetranortriterpenoid from Harrisonia abyssinica. Phytochemistry, 1(52), 127-133.
Rajkumar, T., Satheesh Kumar, E., & Sinha, B. N. (2012). Evaluation of antioxidant properties of Albizia amara leaves. Int. J. Adv. Pharm. Biol. Sci., 2(1), 99-106.
Ramde-Tiendrebeogo, A., Tibiri, A., Hilou, A., Lompo, M., Millogo-Kone, H., Nacoulma, O. G., & Guissou, I. P. (2012). Antioxidative and antibacterial activities of phenolic compounds from Ficus sur Forssk. and Ficus sycomorus L. (Moraceae): Potential for sickle cell disease treatment in Burkina Faso. Int. J. Biol. Chem. Sci, 6(1), 328-336.
Rammohan, A., Reddy, G. M., Bhaskar, B. V., Gunasekar, D., & Zyryanov, G. V. (2020). Phytochemistry and pharmacological activities of the genus Rhynchosia: a comprehensive review. Planta, 251(1), 1-15.
Rao, K. V., & Gunasekar, D. (1998). C-prenylated dihydroflavonol from Rhynchosia densiflora. Phytochemistry, 48(8), 1453-1455.
Rashed, K., & Ono, L. (2013). Evaluation of cytotoxicity, anti-herpes simplex virus type 1 (HSV-1) and antibacterial activities of Ficus vasta and phytoconstituents. Int. Curr. Pharm. J., 3(1), 211-218.
Rastogi, S., Pandey, M. M., & Rawat, A. K. S. (2011). An ethnomedicinal, phytochemical and pharmacological profile of Desmodium gangeticum (L.) DC. and Desmodium adscendens (Sw.) DC. J Ethnopharmacol, 136(2), 283-296.
Ravichandran, Y. D., & Yetayih, M. M. (2022). The GC–MS analysis of the diethylether and ethylacetate fraction of the peel of Solanum incanum and the study of their antibacterial activity. Advances in Traditional Medicine, 22(4), 809-821.
Reynolds, T., Dring, J. V., & Herring, C. (2007). Phenolics in Lonchocarpus (Leguminosae), a review with some new findings. Kew Bull., 1-36.
Risa, J., Risa, A., Adsersen, A., Gauguin, B., Stafford, G. I., van Staden, J., & Jäger, A. K. (2004). Screening of plants used in southern Africa for epilepsy and convulsions in the GABAA-benzodiazepine receptor assay. J Ethnopharmacol, 93(2-3), 177-182.
Ruffo, C. K. (1991). A Survey of medicinal plants in Tabora region, Tanzania In: Traditional Medicinal Plants. Dar Es Salaam University Press, Tanzania Ministry of Health: Dodoma, 391 pp., cited in PRELUDE (ref. HR 17).
Salih, E. Y., Julkunen-Tiitto, R., Luukkanen, O., Fahmi, M. K., & Fyhrquist, P. (2021). Hydrolyzable tannins (ellagitannins), flavonoids, pentacyclic triterpenes and their glycosides in antimycobacterial extracts of the ethnopharmacologically selected Sudanese medicinal plant Combretum hartmannianum Schweinf. Biomed. Pharmacother., 144, 112264.
Sanogo, R., Vassallo, A., Malafronte, N., Imparato, S., Russo, A., & Piaz, F. D. (2009). New phenolic glycosides from Securinega virosa and their antioxidant activity. Nat. Prod. Commun., 4(12), 1934578X0900401207.
Schultz, F., Osuji O.F., Wack B., Anywar G., and Garbe L.A. (2021). Antiinflammatory medicinal plants from the Ugandan greater Mpigi region act as potent inhibitors in the COX-2/PGH2 pathway. Plants 10,351, 1-28.
Senthilkumar, M. (2013). Phytochemical screening and antibacterial activity of Gloriosa superba Linn. Int. J. Pharmacogn. Phytochem. Res., 5(1), 31-36.
Sesaazi, C. D., Peter, E. L., & Mtewa, A. G. (2021). The anti-nociceptive effects of ethanol extract of aerial parts of Schkuhria pinnata in mice. J Ethnopharmacol, 271, 113913.
Shah, B., Shaikh, N. A., & Nikam, D. Novel Gren Synthesis of Coumarin-3-Carboxylic Acid & Its Derivatives Using Aqueous Fruit Extract of Tamarindus indica as Catalyst. In BVCOP Journal of Pharmaceutical Research: 9-22.
Shariff, N., Sudarshana, M. S., Umesha, S., & Hariprasad, P. (2006). Antimicrobial activity of Rauvolfia tetraphylla and Physalis minima leaf and callus extracts. Afr. J. Biotechnol., 5(10).
Shendurse, A. M., Sangwan, R. B., Amit Kumar, R. V., Patel, A. C., Gopikrishna, G., & Roy, S. K. (2021). Phytochemical screening and antibacterial activity of lemongrass (Cymbopogon citratus) leaves essential oil. J. Pharmacogn. Phytochemistry, 10, 445-449.
Shigemori, H., Kagata, T., Ishiyama, H., Morah, F., Ohsaki, A., & Kobayashi, J. I. (2003). Naucleamides A—E, New Monoterpene Indole Alkaloids from Nauclea latifolia. Chem. Pharm. Bull., 51(1), 58-61.
Sillans, R. (1953). République centrafricaine. From the data bank PHARMEL 2 (ref. HP 10), cited in PRELUDE (ref. HS 02).
Sinan, K. I., Dall’Acqua, S., Ferrarese, I., Mollica, A., Stefanucci, A., Glamočlija, J., ... & Zengin, G. (2021). LC-MS Based Analysis and Biological Properties of Pseudocedrela kotschyi (Schweinf.) Harms Extracts: A Valuable Source of Antioxidant, Antifungal, and Antibacterial Compounds. Antioxidants, 10, 1570, 1-21.
Sinan, K. I., Martinović, L. S., Peršurić, Ž., Pavelić, S. K., Etienne, O. K., Mahomoodally, M. F., ... & Zengin, G. (2020). Novel insights into the biopharmaceutical potential, comparative phytochemical analysis and multivariate analysis of different extracts of shea butter tree-Vitellaria paradoxa CF Gaertn. Process Biochem., 98, 65-75.
Singab, A. N. B., Ayoub, I. M., El-Shazly, M., Korinek, M., Wu, T. Y., Cheng, Y. B., ... & Wu, Y. C. (2016). Shedding the light on Iridaceae: Ethnobotany, phytochemistry and biological activity. Ind Crops Prod, 92, 308-335.
Singh, B., & Singh, S. (2003). Antimicrobial activity of terpenoids from Trichodesma amplexicaule Roth. Phytotherapy research, 17(7), 814-816.
Sobeh, M., Mahmoud, M. F., Abdelfattah, M. A., El-Beshbishy, H. A., El-Shazly, A. M., & Wink, M. (2017). Hepatoprotective and hypoglycemic effects of a tannin rich extract from Ximenia americana var. caffra root. Phytomedicine, 33, 36-42.
Soh, D., Bakang, B. T., Tchouboun, E. N., Nganso, Y. O. D., Defokou, U. D., Sidjui, L. S., ... & Nyassé, B. (2020). New cucurbitane type triterpenes from Momordica foetida Schumach. (Cucurbitaceae). Phytochem. Lett., 38, 90-95.
Sparg, S. G., Van Staden, J., & Jäger, A. K. (2000). Efficiency of traditionally used South African plants against schistosomiasis. J Ethnopharmacol, 73(1-2), 209-214.
Speroni, E., Cervellati, R., Innocenti, G., Costa, S., Guerra, M. C., Dall’Acqua, S., & Govoni, P. (2005). Anti-inflammatory, anti-nociceptive and antioxidant activities of Balanites aegyptiaca (L.) Delile. J Ethnopharmacol, 98(1-2), 117-125.
Ssegawa P, Kasenene JM (2007). Medicinal plant diversity and uses in the Sango bay area, Southern Uganda. J Ethnopharmacol, 113(3):521-40.
Stangeland, T., Wangensteen, H., Katuura, E., Lye, K. A., & Paulsen, B. S. (2010). Antioxidant and anti-plasmodial activity of extracts from three Ugandan medicinal plants. J. Med. Plant Res. Vol. 4(18): 1916-1923
Stark, T. D., Mtui, D. J., & Balemba, O. B. (2013). Ethnopharmacological survey of plants used in the traditional treatment of gastrointestinal pain, inflammation and diarrhea in Africa: future perspectives for integration into modern medicine. Animals, 3(1), 158-227.
Subhan, N., Burrows, G. E., Kerr, P. G., & Obied, H. K. (2018). Phytochemistry, ethnomedicine, and pharmacology of Acacia. Stud. Nat. Prod. Chem., 57, 247-326.
Suleiman, M. M., Dzenda, T., & Sani, C. A. (2008). Antidiarrheal activity of the methanol stem-bark extract of Annona senegalensis Pers. (Annonaceae). J Ethnopharmacol, 116(1), 125-130.
Sundaramoorthy, S., Gunasekaran, S., Arunachalam, S., & Sathiavelu, M. (2016). A phytopharmacological review on Cassia species. J. Pharm. Sci. Res., 8(5), 260.
Šutovská, M. (2010). Influence of polysaccharides from Aloe vera (Aloe barbadensis Miller, Liliaceae) on mechanically induced cough in cats. Acta Vet. Brno, 79(1), 51-59.
Tabuti JR, Kukunda CB, Waako PJ (2010). Medicinal plants used by traditional medicine practitioners in the treatment of tuberculosis and related ailments in Uganda. J Ethnopharmacol, 127(1):130-6.
Tabuti, J. R., & Mugula, B. B. (2007). The ethnobotany and ecological status of Albizia coriaria Welw. ex Oliv. in Budondo Sub‐county, eastern Uganda. Afr. J. Ecol., 45, 126-129.
Tabuti JR, Lye KA, Dhillion SS (2003). Traditional herbal drugs of Bulamogi, Uganda: plants, use and administration. J Ethnopharmacol 88(1):19-44.
Tabuti, J. R., Dhillion, S. S., & Lye, K. A. (2003a). Ethnoveterinary medicines for cattle (Bos indicus) in Bulamogi county, Uganda: plant species and mode of use. J Ethnopharmacol 88(2-3), 279-286.
Tadesse, S., Ganesan, K., Nair, S. K. P., Letha, N., & Gani, S. B. (2016). Preliminary phytochemical screening of various solvent extracts of Ficus vasta Forssk. (Family: Moraceae), An Ethiopian fig plant. World J. Pharm. Pharm. Sci, 5, 1184-1193.
Talla, E., Nyemb, J. N., Tiabou, A. T., Djou, S. G. Z., Biyanzi, P., Sophie, L., & Tanyi, J. M. (2016). Antioxidant activity and a new ursane-type triterpene from Vitellaria paradoxa (Sapotaceae) stem barks. European J Med Plants, 1-20.
Tan, Q. G., & Luo, X. D. (2011). Meliaceous limonoids: chemistry and biological activities. Chem. Rev., 111(11), 7437-7522.
Tchatchedre, M., Amoussa, A. M. O., Kiendrébéogo, M., & Lagnika, L. (2019). Anti-Quorum Sensing, Antibacterial, Antioxidant Activity and Acute Oral Toxicity of Acacia hockii De Wild. (Fabaceae). EC Microbiol, 15(8), 744-758.
Tefera, B. N., & Kim, Y. D. (2019). Ethnobotanical study of medicinal plants in the Hawassa Zuria District, Sidama zone, Southern Ethiopia. J. Ethnobiol. 15(1), 1-21.
Tegen, D., Dessie, K., & Damtie, D. (2021). Candidate anti-COVID-19 medicinal plants from Ethiopia: a review of plants traditionally used to treat viral diseases. Evid. Based Complementary Altern. Med., 2021.
Thoen, D. & A. Thiam (1990). Utilisations des plantes ligneuses et sub-ligneuses par les populations de la région sahélienne du lac de Guiers (Sénégal). Bull. Méd. Trad. et Pharm.,Vol. 4, n° 2, 169 - 178, (1990) ., cited in PRELUDE (ref. HT 05).
Tijjani, M. A., Abdurahman, F. I., Buba, S. W., Mala, G. I., Akan, J. C., Aji, B. M., & Abdullahi, A. S. (2012). Chemical and proximate contents of methanolic leaf extract of Piliostigma thonningii schum (camel foot). Journal of chemical and pharmaceutical research, 4(5), 2409-2414.
Tiwari, V. J. (2019). Ethnopharmacology of Leonotis nepetifolia (L.) R. Br., Lamiaceae, used to cure Jaundice and Liver Disorders by Baiga Tribe of Mandla District of Madhya Pradesh. Research J. Pharmacogn. Phytochem. , 11(1), 1-7.
Tolo, F. M., Rukunga, G. W., Muli, F. W., Ochora, J. M., Irungu, B. N., Muthaura, C. N., ... & Asakawa, Y. (2010). The antiviral activity of compounds isolated from Kenyan Carissa edulis (Forssk.) Vahl. J. Med. Plant Res., 4(15), 1517-1522.
Tordzagla, N., Adosraku, R. K., Ayensu, I., Aseidu-Larbi, J., Ocloo, A., Ofori, M. F., & Antwi, S. (2018). In vivo antiplasmodial activity of extracts of selected Ghanaian medicinal plants. Investig. Med. Chem. Pharmacol, 1, 12.
Tra Bi Fézan, H. (1997). Utilisations des plantes, par l'homme, dans les forêts classées du Haut-Sassandra et de Scio, en Côte-d'Ivoire. Thèse de Doctorat, 3ème cycle, Université de Cocody-Abidjan, Faculté des Sciences et Techniques, cited in PRELUDE (ref. HT 21).
Traoré A, Derme AI, Sanon S, Gansane A, Ouattara Y, Nebié I, Sirima SB (2009). Connaissances ethnobotaniques et pratiques phytothérapeutiques des tradipraticiens de santé de la Comoé pour le traitement du paludisme : processus d’une recherche scientifique de nouveaux antipaludiques au Burkina Faso. Ethnopharmacologia 43:35-49.
Tsaffack, M., Nguemeving, J. R., Kuete, V., Tchize, B. L. S. N., Mkounga, P., Beng, V. P., ... & Nkengfack, A. E. (2009). Two new antimicrobial dimeric compounds: febrifuquinone, a vismione-anthraquinone coupled pigment and adamabianthrone, from two Psorospermum species. Chem. Pharm. Bull., 57(10), 1113-1118. 29
Tugume P, Kakudidi EK, Buyinza M, Namaalwa J, Kamatenesi M, Mucunguzi P, Kalema J (2016). Ethnobotanical survey of medicinal plant species used by communities around Mabira Central Forest Reserve, Uganda. J. Ethnobiol. 12(1):1-28.
Ugoh, S. C., & Jaruma, I. M. (2013). Phytochemical screening and antibacterial activity of the fruit and leaf extracts of Tamarindus indica (Linn.). Rep. Opinion, 5(8), 18-27.
Umereweneza, D., Molel, J. T., Said, J., Atilaw, Y., Muhizi, T., Trybala, E., ... & Erdélyi, M. (2021). Antiviral iridoid glycosides from Clerodendrum myricoides. Fitoterapia, 155, 105055.
Urso V, Signorini MA, Tonini M, Bruschi P (2016). Wild medicinal and food plants used by communities living in Mopane woodlands of southern Angola: Results of an ethnobotanical field investigation. J Ethnopharmacol 177:126-39.
Usman, A., Thoss, V., & Nur-e-Alam, M. (2019). A new flavonoid glycoside from Trichilia emetica. J. Med. Chem. Sci., 2(4), 144-150.
Van Puyvelde, L., De Kimpe, N., Mudaheranwa, J. P., Gasiga, A., Schamp, N., Declercq, J. P., & Van Meerssche, M. (1987). Isolation and structural elucidation of potentially insecticidal and acaricidal isoflavone-type compounds from Neorautanenia mitis. J. Nat. Prod., 50(3), 349-356.
Van Wyk, B. E., Yenesew, A., & Dagne, E. (1995). Chemotaxonomic survey of anthraquinones and pre-anthraquinones in roots of Aloe species. Biochem. Syst. Ecol., 23(3), 267-275.
Vergiat, A. M. (1970). Plantes magiques et médicinales des Féticheurs de l'Oubangui (Région de Bangui)(suite). J. Agric. Tradit. Bot. Appl., 17(1), 60-91.
Wahyuni, S., Sunarso, S., Prasetiyono, B. W. H. E., & Satrija, F. (2019). Exploration of anthelmintic activity of Cassia spp. extracts on gastrointestinal nematodes of sheep. J. Adv. Vet. Anim. Res., 6(2), 236-240.
Waithaka, P. N., Gathuru, E. M., Githaiga, B. M., & Kazungu, R. Z. (2018). Antimicrobial properties of Aloe vera, Aloe volkensii and Aloe secundiflora from Egerton University. Acta Sci. Microbiol., 1(5), 06-10.
Walusansa, A., Asiimwe, S., Ssenku, J., Anywar, G., Namara, M., Nakavuma, J. L., & Kakudidi, E. K. (2022). Herbal medicine used for the treatment of diarrhea and cough in Kampala city, Uganda. Trop Med Health, 50(1), 1-21.
Wasswa, P., & Olila, D. (2006). The in-vitro ascaricidal activity of selected indigenous medicinal plants used in ethno veterinary practices in Uganda. Afr J Tradit Complement Altern Med., 3(2), 94-103.
Woode, E., Amoateng, P., Ansah, C., & Duwiejua, M. (2009). Anti-nociceptive effects of an ethanolic extract of the whole plant of Synedrella nodiflora (L.) Gaertn in mice: Involvement of adenosinergic mechanisms. J Pharmacol Toxicol, 4(1), 17-29.
Yakubu, M. T., Akanji, M. A., & Oladiji, A. T. (2005). Aphrodisiac potentials of the aqueous extract of Fadogia agrestis (Schweinf. Ex Hiern) stem in male albino rats. Asian J. Androl., 7(4), 399-404.
Yerima, M., Magaji, M. G., Yaro, A. H., Tanko, Y., & Mohammed, M. M. (2009). Analgesic and antiinflammatory activities of the methanolic leaves extract of Securinega virosa (Euphorbiaceae). Niger. J. Pharm. Sci., 8(1), 47-53.
Zeb, A., & Imran, M. (2019). Carotenoids, pigments, phenolic composition and antioxidant activity of Oxalis corniculata leaves. Food Biosci., 32, 10
Zorofchian Moghadamtousi, S., Hajrezaei, M., Abdul Kadir, H., & Zandi, K. (2013). Loranthus micranthus Linn.: biological activities and phytochemistry. Evidence-Based Complementary and Alternative Medicine, 2013.
